# Supplementary material for: Effectiveness of implementation strategies for uptake of fall prevention interventions in community care: A systematic review
Source: PLoS One. 2025 Jul 10;20(7):e0322727. doi: 10.1371/journal.pone.0322727 (PMC12244475; doi:10.1371/journal.pone.0322727)
Supplement: S3 Table — Additional file 3: List of all included references. (XLSX) [file pone.0322727.s003.xlsx]

## Sheet: Total
ID	Study	Included?	Reason for exclusion
1	… Task; Finish Group on Fall-risk-increasing drugs… and fall-risk-increasing drugs recommendations in the World Guidelines for Falls Prevention and Management: implications and implementation2023European geriatric …10.1007/s41999-023-00824-8	No	Wrong study design
2	"Adapted" Motivational Interviewing to Engage Hospital Nurses in Fall Prevention Education2022Online Journal of Issues in Nursing272N.PAG-N.PAG157053209. Language: English. Entry Date: 20220607. Revision Date: 20220607. Publication Type: Journal Article10.3912/OJIN.Vol27No02PPT45	No	Excluded in title and abstract screening
3	(Prevention) Exercise, home safety is key to preventing falls among elderly2010Aging News Alert45719105210864. Language: English. Entry Date: 20100604. Revision Date: 20150711. Publication Type: Journal Article. Journal Subset: Biomedical	No	Excluded in title and abstract screening
4	… Group on “Falls among the elderly” of the ITU; ...Fall risk stratification of community-living older people. Commentary on the world guidelines for fall prevention and management2023Age and …	No	Excluded in title and abstract screening
5	A Azizan; S Muawanah; ...College Mapping the Research Landscape of Falls in Older Adults: A Bibliometric Analysis2024International Journal on …	No	Excluded in title and abstract screening
6	A Cella; A De Luca; V Squeri; S Parodi; F Vallone; ...Development and validation of a robotic multifactorial fall-risk predictive model: A one-year prospective study in community-dwelling older adults2020PloS One	No	Excluded in title and abstract screening
7	A DellingerOlder adult falls: effective approaches to prevention2017Current Trauma Reports	No	Excluded in title and abstract screening
8	A fall is one of the worst things that can happen to one of your elders2020Nurse Aide-VIP32845810148737678. Language: English. Entry Date: 20210222. Revision Date: 20210222. Publication Type: Article	No	Excluded in title and abstract screening
9	A HUNTSVILLEIMPLEMENTATION OF A FALL PREVENTION TOOLKIT FOR OLDER ADULT CLIENTS (65+) IN THE COMMUNITY CLINIC SETTING2020	No	Excluded in title and abstract screening
10	A Jahanjoo; M Naderan; MJ RashtiDetection and multi-class classification of falling in elderly people by deep belief network algorithms2020Journal of Ambient Intelligence and …	No	Excluded in title and abstract screening
11	A Lorthios-Guilledroit; J Filiatrault; ...Assessment of implementation outcomes of a peer-led program targeting fear of falling among older adults2020Journal of Applied …	No	Excluded in title and abstract screening
12	A Purwar; I ChawlaA systematic review on fall detection systems for elderly healthcare2024Multimedia Tools and Applications10.1007/s11042-023-17190-z	No	Excluded in title and abstract screening
13	A review of the impact of exercise on fall rates among community-dwelling older adults2022Journal of the American Association of Nurse Practitioners342252-253155110070. Language: English. Entry Date: 20220227. Revision Date: 20230201. Publication Type: Journal Article10.1097/JXX.0000000000000697	No	Excluded in title and abstract screening
14	A Rossler; JM Wheeler; L ThiamwongA multidimensional approach for nurse practitioners to screen fall risk and fear of falling in community-dwelling older adults2023The Journal for Nurse Practitioners	No	Excluded in title and abstract screening
15	A SantosFall Proof: The Implementation of a Virtual Fall Prevention Program for Adults 65 and Older2024	No	Excluded in title and abstract screening
16	A Singh; SU Rehman; S Yongchareon; ...Sensor technologies for fall detection systems: A review2020IEEE Sensors …	No	Excluded in title and abstract screening
17	A Tiedemann; C Sherrington; SR LordThe role of exercise for fall prevention in older age2013Motriz: Revista de Educação …	No	Excluded in title and abstract screening
18	A Tiedemann; L Hassett; ...Strategies to Promote Uptake and Adherence to Fall Prevention Programmes2021… for Prevention and …	No	Excluded in title and abstract screening
19	A Ustach; D Wi; H ThompsonA SCOPING REVIEW OF SYSTEMS-LEVEL INTERVENTIONS FOR FALL PREVENTION IN LONG-TERM CARE2023Innovation in Aging	No	Excluded in title and abstract screening
20	A Zanotto; T Zanotto; NB Alexander; JJ SosnoffViews and experiences of older people taking part in a safe-falling training program: Lessons learned from the FAlling Safely Training (FAST) trial2024BMC Geriatrics10.1186/s12877-024-05382-7	No	Excluded in title and abstract screening
21	A, McIntyre; L, Mackenzie; M, HarveyEngagement of general practitioners in falls prevention assessment and referral to occupational therapists. Insights from a NHS England-wide survey of general practitioners...RCOT (Royal College of Occupational Therapist) Annual Conference 20172017British Journal of Occupational Therapy8064-64125557515. Language: English. Entry Date: In Process. Revision Date: …	No	Excluded in title and abstract screening
22	A, P.; D, F. D. S.; M, J.; T, S. S.; Sankaran, S.; Pittu, Pskr; S, V.Development of artificial intelligence edge computing based wearable device for fall detection and prevention of elderly people202445777Heliyon108e2868838628753https://dx.doi.org/10.1016/j.heliyon.2024.e28688	No	Excluded in title and abstract screening
23	AB Crocker; JJ Severance; SC Murphy; ...Equitable outreach: leveraging a university–community partnership for fall prevention training with older adults in rural Texas2024… & Geriatrics Education10.1080/02701960.2024.2416390	No	Excluded in title and abstract screening
24	Abad-Corpa, E.; Lidon-Cerezuela, B.; Meseguer Liza, C.; Arredondo-Gonzalez, C. P.; de la Cuesta-Benjumea, C.[The care in the prevention of falls in elderly people: Meta-summary of qualitative articles]2021Aug-SepAtencion Primaria53710206733940462https://dx.doi.org/10.1016/j.aprim.2021.102067	No	Excluded in title and abstract screening
25	Abadi Marand, L.; Noorizadeh Dehkordi, S.; Roohi-Azizi, M.; Dadgoo, M.Effect of dynamic neuromuscular stabilization on balance and trunk function in people with multiple sclerosis: protocol for a randomized control trial2022Trials [Electronic Resource]231CN-0236330610.1186/s13063-022-06015-3	No	Excluded in title and abstract screening
26	Abadi Marand, Laleh; Noorizadeh Dehkordi, Shohreh; Roohi-Azizi, Mahtab; Dadgoo, MehdiEffect of Dynamic Neuromuscular Stabilization on Balance, Trunk Function, Falling, and Spasticity in People With Multiple Sclerosis: A Randomized Controlled Trial2023Archives of Physical Medicine & Rehabilitation104190-101160888280. Language: English. Entry Date: 20221228. Revision Date: 20221228. Publication Typ…	No	Excluded in title and abstract screening
27	Abasıyanık, Z.; Ertekin, Ö; Kahraman, T.; Yigit, P.; Özakbaş, S.The effects of Clinical Pilates training on walking, balance, fall risk, respiratory, and cognitive functions in persons with multiple sclerosis: a randomized controlled trial2020Explore (New York, N.Y.)16112‐20CN-0198094410.1016/j.explore.2019.07.010	No	Excluded in title and abstract screening
28	Abbas, M.; D'Sylva, C.; Fraser, L. A.Multifactorial assessment and targeted intervention to prevent recurrent falls in community dwelling elderly individuals presenting to emergency departments: A systematic review and meta-analysis2016Endocrine Reviews. Conference: 98th Annual Meeting and Expo of the Endocrine Society, ENDO372 Supplement 1613524114http://dx.doi.org/10.1210/endo-meetings.2016.BCH…	No	Excluded in title and abstract screening
29	Abd El-Kafy, E. M.; Alayat, M. S.; Subahi, M. S.; Badghish, M. S.C-Mill Virtual Reality/Augmented Reality Treadmill Training for Reducing Risk of Fall in the Elderly: a Randomized Controlled Trial2024Games for health journal134258‐267CN-0268710010.1089/g4h.2023.0162	No	Excluded in title and abstract screening
30	Abdel-Aal, Nabil Mahmoud; Ibrahim, Amal Hassan; Samaha, Hanan El-Sayed; Mohamed, Hanaa SamirAdding Weight Shift Training to Weight Reduction Decreases the Risk of Falling in Obese Women: A Prospective Randomized Controlled Trial2023American Journal of Physical Medicine & Rehabilitation1028670-675166742183. Language: English. Entry Date: 20230808. Revision Date: 20230808. Publication Type: Journal…	No	Excluded in title and abstract screening
31	Abdollahi, M.; Whitton, N.; Zand, R.; Dombovy, M.; Parnianpour, M.; Khalaf, K.; Rashedi, E.A Systematic Review of Fall Risk Factors in Stroke Survivors: Towards Improved Assessment Platforms and Protocols2022AugFrontiers in Bioengineering and Biotechnology10WOS:00084394740000110.3389/fbioe.2022.910698	No	Excluded in title and abstract screening
32	Abdool, Petal S.; Supasitthumrong, T.; Patel, K.; Mulsant, B.; Rajji, T.Using an integrated care pathway for late-life schizophrenia improves monitoring of adverse effects of antipsychotics and reduces antipsychotic polypharmacy2019JanThe American Journal of Geriatric Psychiatry27184-902018-65872-011http://dx.doi.org/10.1016/j.jagp.2018.09.003	No	Excluded in title and abstract screening
33	Abdul Rahman, K.; Ahmad, S. A.; Che Soh, A.; Ashari, A.; Wada, C.; Gopalai, A. A.The Association of Falls with Instability: an Analysis of Perceptions and Expectations toward the Use of Fall Detection Devices Among Older Adults in Malaysia2021Frontiers in Public Health9612538‐CN-0226099010.3389/fpubh.2021.612538	No	Excluded in title and abstract screening
34	Abdulameer, A. H.; Al-Abedi, G. A.Elderly Knowledge of Fall Prevention at Primary Health Care Centers2023DecBahrain Medical Bulletin4541756-1761WOS:001167416200007	No	Excluded in title and abstract screening
35	Abdulameer, A. H.; Al-Abedi, G. A.Elderly Knowledge of Fall Prevention at Primary Health Care Centers2023DecemberBahrain Medical Bulletin45(4)1756-17612027666920	No	Excluded in title and abstract screening
36	Abdullah, H.; Koller, G.; Zuna, I.; Yuksel, N.; Charrois, T.; Mandhane, R.; Cotton, K.; Danilak, M.; Bell, H.; Ye, C.Evaluation of care delivery by a novel multidisciplinary bone health clinic for patients at risk of glucocorticoid-induced osteoporosis2021DecemberArchives of Osteoporosis16(1) (no pagination)2013375736http://dx.doi.org/10.1007/s11657-021-00979-6	No	Excluded in title and abstract screening
37	Abdulrazaq, S.; Oldham, J.; Skelton, D. A.; O'Neill, T.; Munford, L.; Gannon, B.; Pilling, M.; Todd, C.; Stanmore, E. K.A prospective cohort study measuring cost-benefit analysis of the Otago Exercise Programme in community dwelling adults with rheumatoid arthritis2018720BMC Health Services Research18157430029649https://dx.doi.org/10.1186/s12913-018-3383-4	No	Excluded in title and abstract screening
38	Abdulrazaq, S.; O'Neill, T.; Stanmore, E. K.; Oldham, J.; Skelton, D.; Pilling, M.; Gannon, B.; Todd, C.A prospective cohort study measuring cost-benefit analysis of the OTAGO exercise programme in community dwelling adults with rheumatoid arthritis2017JuneAnnals of the Rheumatic Diseases76 (Supplement 2)1444621424184http://dx.doi.org/10.1136/annrheumdis-2017-eular.1439	No	Excluded in title and abstract screening
39	Aberg, A. C.; Halvorsen, K.; From, I.; Bruhn, A. B.; Oestreicher, L.; Melander-Wikman, A.A Study Protocol for Applying User Participation and Co-Learning-Lessons Learned from the eBalance Project201745935International Journal of Environmental Research & Public Health [Electronic Resource]1451028489067https://dx.doi.org/10.3390/ijerph14050512	No	Excluded in title and abstract screening
40	Abiola, A.; Berry, S. D.Injurious fall prevention in the nursing home: A targeted medication review2020AprilJournal of the American Geriatrics Society68(SUPPL 1)S199http://dx.doi.org/10.1111/jgs.16431	No	Excluded in title and abstract screening
41	Abou, L.; Rice, L. A.Risk Factors Associated With Falls and Fall-Related Injuries Among Wheelchair Users With Spinal Cord Injury2022JunArchives of Rehabilitation Research and Clinical Translation4210019535756987https://dx.doi.org/10.1016/j.arrct.2022.100195	No	Excluded in title and abstract screening
42	Abou, Libak; McCloskey, Chloe; Wernimont, Cory; Fritz, Nora E.; Kratz, Anna L.Nationwide Update on Prevalence of Falls, Injurious Falls, Concerns About Falling, and Fall Prevention in Persons With Multiple Sclerosis2024American Journal of Physical Medicine & Rehabilitation1039811-818179270068. Language: English. Entry Date: 20240902. Revision Date: 20240902. Publication Type: Journal Article10.10…	No	Excluded in title and abstract screening
43	Abou-Raya, S.; Abou-Raya, A.; Khadrawi, T.A randomized controlled trial of early initiation of osteoporosis assessment and management in the acute setting of the fracture clinic2013Annals of the Rheumatic Diseases72CN-0101150710.1136/annrheumdis-2013-eular.2949	No	Excluded in title and abstract screening
44	Aboutorabi, A.; Bahramizadeh, M.; Arazpour, M.; Fadayevatan, R.; Farahmand, F.; Curran, S.; Hutchins, S. W.A systematic review of the effect of foot orthoses and shoe characteristics on balance in healthy older subjects2016AprilProsthetics and Orthotics International402170-181610069118http://dx.doi.org/10.1177/0309364615588342	No	Excluded in title and abstract screening
45	Aboutorabi, Atefeh; Arazpour, Mokhtar; Bahramizadeh, Mahmood; Hutchins, Stephen; Fadayevatan, RezaThe effect of aging on gait parameters in able-bodied older subjects: a literature review2016Aging Clinical and Experimental Research283393-405119538702. Language: English. Entry Date: 20180117. Revision Date: 20180118. Publication Type: Article10.1007/s40520-015-0420-6	No	Excluded in title and abstract screening
46	Abraham, J.; Hirt, J.; Richter, C.; Kopke, S.; Meyer, G.; Mohler, R.Interventions for preventing and reducing the use of physical restraints of older people in general hospital settings2022825Cochrane Database of Systematic Reviews8CD01247636004796https://dx.doi.org/10.1002/14651858.CD012476.pub2	No	Excluded in title and abstract screening
47	Abraham, J.; Möhler, R.; Henkel, A.; Kupfer, R.; Icks, A.; Dintsios, C. M.; Haastert, B.; Meyer, G.; Köpke, S.Implementation of a Multicomponent intervention to Prevent Physical Restraints In Nursing home residenTs (IMPRINT): study protocol for a cluster-randomised controlled trial2015BMC Geriatrics1586CN-0117071910.1186/s12877-015-0086-0	No	Excluded in title and abstract screening
48	Abraham, Jens; Kupfer, Ramona; Behncke, Anja; Berger-Höger, Birte; Icks, Andrea; Haastert, Burkhard; Meyer, Gabriele; Köpke, Sascha; Möhler, RalphImplementation of a multicomponent intervention to prevent physical restraints in nursing homes (IMPRINT): A pragmatic cluster randomized controlled trial2019International Journal of Nursing Studies9627-34137625626. Language: English. Entry Date: 201907…	No	Excluded in title and abstract screening
49	Abrahamsen, B.The emperor redressed: treating osteoporosis to prevent hip fractures in the oldest old2017DecemberJournal of Internal Medicine2826560-562619335689http://dx.doi.org/10.1111/joim.12700	No	Excluded in title and abstract screening
50	Abrams, L. R.; Hoffman, G. J.Skilled Nursing Facilities Modify the Relationship Between Depressive Symptoms and Hospital Readmissions but Not Health Outcomes Among Older Adults2021DecJournal of Aging and Health3310817-827WOS:00064950520000110.1177/08982643211013127	No	Excluded in title and abstract screening
51	Abreu Carvalho, Anderson; Honório Locks, Melissa Orlandi; Azevedo dos Santos, Silvia; Alvarez, Angela Maria; de Almeida Hammerschmidt, Karina Silveira; Schier Schier, Jordelina; Ropelato Fernandez, Darla LusiaEVENTO QUEDAS: CUIDADOS DE ENFERMAGEM PARA A SEGURANÇA DO IDOSO HOSPITALIZADO2019Enfermagem em Foco106105-110143655354. Language: Portuguese. Entry Date: 20200612. Revision Date: 20200612. P…	No	Excluded in title and abstract screening
52	Abreu, D.; Leite, L.; Santos, P.; Rodrigues, N.Effect of balance exercises on ankle motion during normal and dual-task gait in older adults2015MayPhysiotherapy (United Kingdom)101eS3172113637http://dx.doi.org/10.1016/j.physio.2015.03.141	No	Excluded in title and abstract screening
53	Abreu, E. L.; Cheng, A. L.; Kelly, P. J.; Chertoff, K.; Brotto, L.; Griffith, E.; Kinder, G.; Uridge, T.; Zachow, R.; Brotto, M.Skeletal muscle troponin as a novel biomarker to enhance assessment of the impact of strength training on fall prevention in the older adults2014Mar-AprNursing Research63275-8224589644https://dx.doi.org/10.1097/NNR.0000000000000018	No	Excluded in title and abstract screening
54	Abreu, Wilson; Tolson, Debbie; Jackson, Graham A.; Staines, Harry; Costa, NilzaThe relationship between frailty, functional dependence, and healthcare needs among community‐dwelling people with moderate to severe dementia2019Health & Social Care in the Community273642-653135794815. Language: English. Entry Date: 20190412. Revision Date: 20200430. Publication Type: Article10.1111/hsc.12678	No	Excluded in title and abstract screening
55	Abroskina, M.; Kaygorodceva, S.; Prokopenko, S.; Lyapin, A.Comparative efficiency of the posture correction methods in patients after stroke2016International Journal of Stroke11123‐124CN-0136427810.1177/1747493016670567	No	Excluded in title and abstract screening
56	Abujudeh, H. H.; Aran, S.; Daftari Besheli, L.; Miguel, K.; Halpern, E.; Thrall, J. H.Outpatient falls prevention program outcome: an increase, a plateau, and a decrease in incident reports2014SepAJR. American Journal of Roentgenology2033620-625148166https://dx.doi.org/10.2214/AJR.13.11982	No	Excluded in title and abstract screening
57	Abujudeh, H.; Kaewlai, R.; Shah, B.; Thrall, J.Characteristics of falls in a large academic radiology department: occurrence, associated factors, outcomes, and quality improvement strategies2011JulAJR. American Journal of Roentgenology1971154-921701024https://dx.doi.org/10.2214/AJR.10.4994	No	Excluded in title and abstract screening
58	Acaroz Candan, S.; Demircioglu, A.; Sahin, U. K.Cross-cultural adaptation and psychometric properties of the Fear of Falling Avoidance Behavior Questionnaire in Turkish community-dwelling older adults202111Disability and Rehabilitation43233387-339432135067https://dx.doi.org/10.1080/09638288.2020.1734674	No	Excluded in title and abstract screening
59	Acharya, R.; Hwang, H. S.; Mostafiz, M. M.; Yu, Y. S.; Lee, K. Y.Susceptibility of Various Developmental Stages of the Fall Armyworm, Spodoptera frugiperda, to Entomopathogenic Nematodes2020DecInsects1112WOS:00060217450000110.3390/insects11120868	No	Excluded in title and abstract screening
60	Ackah, M.; Gazali Salifu, M.; Osei Yeboah, C.Estimated incidence and case fatality rate of traumatic brain injury among children (0-18 years) in Sub-Saharan Africa. A systematic review and meta-analysis2021PLoS ONE [Electronic Resource]1612e026183134968399https://dx.doi.org/10.1371/journal.pone.0261831	No	Excluded in title and abstract screening
61	Ackerman, I. N.; Barker, A.; Soh, S. E.Falls prevention and osteoarthritis: time for awareness and action202245710Disability and Rehabilitation4580935191810https://dx.doi.org/10.1080/09638288.2022.2040617	No	Excluded in title and abstract screening
62	Ackerman, I. N.; Barker, A.; Soh, S. E.Falls prevention and osteoarthritis: time for awareness and action2023FebDisability & Rehabilitation454733-73835191810https://dx.doi.org/10.1080/09638288.2022.2040617	No	Excluded in title and abstract screening
63	Ackerman, I. N.; Soh, S. E.; Barker, A. L.Physical Therapists' Falls Prevention Knowledge, Beliefs, and Practices in Osteoarthritis Care: A National Cross-Sectional Study20208Arthritis Care & Research7281087-109531150160https://dx.doi.org/10.1002/acr.23996	No	Excluded in title and abstract screening
64	Ackerman, I.; Ayton, D.; Tsindos, T.; Barker, A.; Soh, S. E.Falls prevention: the missing element in osteoarthritis care2021AprilOsteoarthritis and Cartilage29(Supplement 1)S56-S572011701246http://dx.doi.org/10.1016/j.joca.2021.02.082	No	Excluded in title and abstract screening
65	Ackermans, T. M. A.; Francksen, N. C.; Casana-Eslava, R. V.; Lees, C.; Baltzopoulos, V.; Lisboa, P. J. G.; Hollands, M. A.; O'Brien, T. D.; Maganaris, C. N.A novel multivariate approach for biomechanical profiling of stair negotiation20199Experimental Gerontology12411064631269462https://dx.doi.org/10.1016/j.exger.2019.110646	No	Excluded in title and abstract screening
66	Ackermans, T.; Francksen, N.; Lees, C.; Papatzika, F.; Arampatzis, A.; Baltzopoulos, V.; Lisboa, P.; Hollands, M.; O'Brien, T.; Maganaris, C.Prediction of Balance Perturbations and Falls on Stairs in Older People Using a Biomechanical Profiling Approach: A 12-Month Longitudinal Study2021331Journals of Gerontology Series A-Biological Sciences & Medical Sciences764638-64632453832https://dx.doi.org/…	No	Excluded in title and abstract screening
67	Acosta, D. J.; Rinfret, A.; Plant, J.; Hsu, A. T.Using Patient Simulation to Promote Best Practices in Fall Prevention and Postfall Assessment in Nursing Homes2022Apr-Jun 01Journal of Nursing Care Quality372117-12234593738https://dx.doi.org/10.1097/NCQ.0000000000000599	No	Excluded in title and abstract screening
68	Acosta, S.; Andersson, L.; Bagher, A.; Wingren, C. J.Drugs in fall versus non-fall accidents with major trauma - A population-based clinical and medico-legal autopsy study2019MarForensic Science International29680-8430710812https://dx.doi.org/10.1016/j.forsciint.2019.01.012	No	Excluded in title and abstract screening
69	Actrn,A pilot study to determine the feasibility and acceptability of a non-pharmacological intervention to prevent delirium for people with advanced cancer in hospital2017http://www.who.int/trialsearch/Trial2.aspx?TrialID=ACTRN12617001070325CN-01894882	No	Excluded in title and abstract screening
70	Actrn,A Trial Evaluating Community Pharmacist-led Older Adult Fall Prevention Program2023https://trialsearch.who.int/Trial2.aspx?TrialID=ACTRN12623000151639CN-02525632	No	Excluded in title and abstract screening
71	Actrn,Active Women over 50 Online: a pilot trial2019http://www.who.int/trialsearch/Trial2.aspx?TrialID=ACTRN12619000490178CN-01971700	No	Excluded in title and abstract screening
72	Actrn,Addressing fall risk by treating obstructive sleep apnea in older people2023https://trialsearch.who.int/Trial2.aspx?TrialID=ACTRN12623000965606CN-02597478	No	Excluded in title and abstract screening
73	Actrn,An interactive step training system to reduce falls in people with multiple sclerosis: a randomised controlled trial2016http://www.who.int/trialsearch/Trial2.aspx?TrialID=ACTRN12616001053415CN-01829493	No	Excluded in title and abstract screening
74	Actrn,Comparison of the effectiveness of two rehabilitation programs using smovey® Vibroswing rings and dumbbells on balance, physical fitness, foot load, gait and risk of falls in older women2024https://trialsearch.who.int/Trial2.aspx?TrialID=ACTRN12624001000594CN-02741458	No	Excluded in title and abstract screening
75	Actrn,Cost-effectiveness of "Tele-Square Step Exercise" for falls prevention in fibromyalgia patients2020http://www.who.int/trialsearch/Trial2.aspx?TrialID=ACTRN12620000329965CN-02165194	No	Excluded in title and abstract screening
76	Actrn,Does abbreviating patient falls risk screening in documentation impact on falls in hospital inpatients: a stepped wedge cluster randomised control trial2017http://www.who.int/trialsearch/Trial2.aspx?TrialID=ACTRN12617000314325CN-01859207	No	Excluded in title and abstract screening
77	Actrn,Does nutrition and exercise prevent frailty and reduce falls in pre-frail older adults in New Zealand?2014http://www.who.int/trialsearch/Trial2.aspx?TrialID=ACTRN12614000827639CN-01800174	No	Excluded in title and abstract screening
78	Actrn,Dual-task training for falls prevention among community-dwelling elderly people in Hong Kong2019http://www.who.int/trialsearch/Trial2.aspx?TrialID=ACTRN12619000358145CN-01970509	No	Excluded in title and abstract screening
79	Actrn,Easy Steps to Health: the effectiveness of walking in reducing falls in older people2010http://www.who.int/trialsearch/Trial2.aspx?TrialID=ACTRN12610000380099CN-01849817	No	Excluded in title and abstract screening
80	Actrn,Effectiveness of various physical trainings to reduce the risk of falls in people aged 65+2020http://www.who.int/trialsearch/Trial2.aspx?TrialID=ACTRN12620000247976CN-02165143	No	Excluded in title and abstract screening
81	Actrn,Effects of exercise on Sexual function and CArdiovascular health in men with prostate cancer (ESCA) Study2019http://www.who.int/trialsearch/Trial2.aspx?TrialID=ACTRN12619000143123CN-01950917	No	Excluded in title and abstract screening
82	Actrn,Evaluation of the Fun 'n Fitness Exercise Program (Falls Prevention Program)2014http://www.who.int/trialsearch/Trial2.aspx?TrialID=ACTRN12614000348651CN-01857737	No	Excluded in title and abstract screening
83	Actrn,Evaluation of the impact of an original exercise program using smovey® Vibroswing rings on physical fitness, balance, foot load, risk of falls and upper limb muscle strength, hand-eye coordination and quality of life in older women2023https://trialsearch.who.int/Trial2.aspx?TrialID=ACTRN12623001240639CN-02632211	No	Excluded in title and abstract screening
84	Actrn,Fall risk assessment and effectiveness of home based exercise on turning ability, balance and functional mobility among older Malaysian adults aged 50 years and above2013http://www.who.int/trialsearch/Trial2.aspx?TrialID=ACTRN12613000855729CN-01872555	No	Excluded in title and abstract screening
85	Actrn,Falls After Stroke Trial (FAST)2019http://www.who.int/trialsearch/Trial2.aspx?TrialID=ACTRN12619001114134CN-01972586	No	Excluded in title and abstract screening
86	Actrn,Falls screening mobile application (FallSA©): its discriminative ability, predictive validity and its effectiveness on falls prevention behaviour and physical function among older adults2022https://trialsearch.who.int/Trial2.aspx?TrialID=ACTRN12622001120763CN-02451920	No	Excluded in title and abstract screening
87	Actrn,Feasibility and effectiveness of an online,group-based exercise program on fall, muscle strength and quality of life among older adults2021https://trialsearch.who.int/Trial2.aspx?TrialID=ACTRN12621001620819CN-02349134	No	Excluded in title and abstract screening
88	Actrn,Feasibility and efficacy of video-based falls prevention education for cognitively impaired hospital inpatients – a pilot study2021https://trialsearch.who.int/Trial2.aspx?TrialID=ACTRN12621000582853CN-02281938	No	Excluded in title and abstract screening
89	Actrn,Informing state-wide policy on the use of non-slip socks for preventing falls in admitted patients2017http://www.who.int/trialsearch/Trial2.aspx?TrialID=ACTRN12617001226392CN-01893025	No	Excluded in title and abstract screening
90	Actrn,iStoppFalls - Information and communication technologies (ICT) based system to predict and prevent falls2014http://www.who.int/trialsearch/Trial2.aspx?TrialID=ACTRN12614000096651CN-01875761	No	Excluded in title and abstract screening
91	Actrn,Modified elastic band with a coconut shell on muscle strength and balance in the elderly2024https://trialsearch.who.int/Trial2.aspx?TrialID=ACTRN12624000598583CN-02699697	No	Excluded in title and abstract screening
92	Actrn,MOVE Together: reduce falls. Evaluating a program developed Together with people from culturally and linguistically diverse communities to support older people to MOVE better and Reduce Falls2024https://trialsearch.who.int/Trial2.aspx?TrialID=ACTRN12624000658516CN-02704076	No	Excluded in title and abstract screening
93	Actrn,Own Your Balance Study : Effect of a self-managed online cognitive behavioural therapy program in older people with concerns about falling2021https://trialsearch.who.int/Trial2.aspx?TrialID=ACTRN12621000440820CN-02255503	No	Excluded in title and abstract screening
94	Actrn,Pilates: fitness fad or next frontier in falls prevention and bone health? A pilot randomised controlled trial2012http://www.who.int/trialsearch/Trial2.aspx?TrialID=ACTRN12612000224820CN-01857190	No	Excluded in title and abstract screening
95	Actrn,PlaTFORM: prevenTing Falls in a high risk, vision impaired population through specialist ORientation and Mobility services: a randomised trial2016http://www.who.int/trialsearch/Trial2.aspx?TrialID=ACTRN12616001186448CN-01809979	No	Excluded in title and abstract screening
96	Actrn,Preventing falls in mental health: a pilot RCT2019http://www.who.int/trialsearch/Trial2.aspx?TrialID=ACTRN12619001642178CN-02064995	No	Excluded in title and abstract screening
97	Actrn,Preventing falls in older age with yoga-based exercise: effectiveness, cost-effectiveness and implementation2019http://www.who.int/trialsearch/Trial2.aspx?TrialID=ACTRN12619001183178CN-01974230	No	Excluded in title and abstract screening
98	Actrn,Preventing hospital falls by optimal screening: educating health professionals2019http://www.who.int/trialsearch/Trial2.aspx?TrialID=ACTRN12619000200189CN-01972029	No	Excluded in title and abstract screening
99	Actrn,Preventing Hospital Falls: optimal Screening2019http://www.who.int/trialsearch/Trial2.aspx?TrialID=ACTRN12619000103167CN-01950879	No	Excluded in title and abstract screening
100	Actrn,Prevention of in-hospital fall-related injuries in frail older persons. The Hip-Frail Study2019http://www.who.int/trialsearch/Trial2.aspx?TrialID=ACTRN12619001330134CN-02064813	No	Excluded in title and abstract screening
101	Actrn,Slip and trip training for falls prevention in older adults2017http://www.who.int/trialsearch/Trial2.aspx?TrialID=ACTRN12617000564358CN-01812482	No	Excluded in title and abstract screening
102	Actrn,StandingTall-Plus: a 1-year randomised controlled trial of a novel multifactorial intervention for preventing falls in older people2019http://www.who.int/trialsearch/Trial2.aspx?TrialID=ACTRN12619000540112CN-01970513	No	Excluded in title and abstract screening
103	Actrn,Staying UpRight in Residential Care: an exercise program for older people living in residential care designed to reduce rates of falls2018http://www.who.int/trialsearch/Trial2.aspx?TrialID=ACTRN12618001827224CN-01949180	No	Excluded in title and abstract screening
104	Actrn,Staying UpRight in Rest Home Care Trial2019http://www.who.int/trialsearch/Trial2.aspx?TrialID=ACTRN12619000430134CN-01975536	No	Excluded in title and abstract screening
105	Actrn,Telehealth for Falls and Fracture Prevention Implementation Trial (TeleFFIT)2021https://trialsearch.who.int/Trial2.aspx?TrialID=ACTRN12621001215819CN-02327276	No	Excluded in title and abstract screening
106	Actrn,The effect of tailored patient multimedia education on older patient's engagement in falls prevention strategies after hospital discharge2011http://www.who.int/trialsearch/Trial2.aspx?TrialID=ACTRN12611000963921CN-01849875	No	Excluded in title and abstract screening
107	Actrn,The effects of health coaching with accelerometer feedback on physical inactivity in older people at risk of falls2017http://www.who.int/trialsearch/Trial2.aspx?TrialID=ACTRN12617001186347CN-01893202	No	Excluded in title and abstract screening
108	Actrn,The Integrate program for safe mobility in Parkinson's Disease2019http://www.who.int/trialsearch/Trial2.aspx?TrialID=ACTRN12619000415101CN-01973622	No	Excluded in title and abstract screening
109	Actrn,The Ironbark Study: healthy Ageing for older Aboriginal people2019http://www.who.int/trialsearch/Trial2.aspx?TrialID=ACTRN12619000349145CN-01972762	No	Excluded in title and abstract screening
110	Actrn,To investigate transcutaneous spinal cord stimulation combined with locomotor training on walking ability in people with chronic spinal cord injury: a multi-centre double-blinded randomised sham-controlled trial (eWALK)2020https://trialsearch.who.int/Trial2.aspx?TrialID=ACTRN12620001241921CN-02240412	No	Excluded in title and abstract screening
111	Actrn,Using Personal and environmental resources to reduce falls risk for older people with dementia2010http://www.who.int/trialsearch/Trial2.aspx?TrialID=ACTRN12610001049066CN-01839374	No	Excluded in title and abstract screening
112	Actrn,Wider implementation of the frailty management program “Say No To Frailty” in Singapore2024https://trialsearch.who.int/Trial2.aspx?TrialID=ACTRN12624000908538CN-02734405	No	Excluded in title and abstract screening
113	Acuna, S. A.; Francis, C. A.; Franz, J. R.; Thelen, D. G.The effects of cognitive load and optical flow on antagonist leg muscle coactivation during walking for young and older adults2019FebJournal of Electromyography and Kinesiology448-1430448641https://dx.doi.org/10.1016/j.jelekin.2018.11.003	No	Excluded in title and abstract screening
114	Adachi, J. D.; Lau, A.; MacIntyre, N. J.Applying the Health Action Process Approach to develop educational videos to improve vitamin D adherence in older adult with osteoporosis-a pilot knowledge translation study2015Journal of Bone and Mineral Research. Conference30Supplement 1620769437http://dx.doi.org/10.1002/jbmr.2763	No	Excluded in title and abstract screening
115	Adam, C. E.; Fitzpatrick, A. L.; Leary, C. S.; Ilango, S. D.; Phelan, E. A.; Semmens, E. O.The impact of falls on activities of daily living in older adults: A retrospective cohort analysis2024JanuaryPLoS ONE [Electronic Resource]19(1 January) (no pagination)2029561087https://dx.doi.org/10.1371/journal.pone.0294017	No	Excluded in title and abstract screening
116	Adam, C. E.; Fitzpatrick, A. L.; Leary, C. S.; Ilango, S. D.; Phelan, E. A.; Semmens, E. O.The impact of falls on activities of daily living in older adults: A retrospective cohort analysis2024PLoS ONE [Electronic Resource]191e029401738170712https://dx.doi.org/10.1371/journal.pone.0294017	No	Excluded in title and abstract screening
117	Adam, Claire ElaineTowards evidence-based and data-driven recommendations promoting independence in later life: Gait speed, falls, and activities of daily living in older adults.DP - 20222022Dissertation Abstracts International: Section B: The Sciences and Engineering838-BNo Pagination Specified2022-45358-288	No	Excluded in title and abstract screening
118	Adam, L.; Moutzouri, E.; Baumgartner, C.; Loewe, A. L.; Feller, M.; M'Rabet-Bensalah, K.; Schwab, N.; Hossmann, S.; Schneider, C.; Jegerlehner, S.; Floriani, C.; Limacher, A.; Jungo, K. T.; Huibers, C. J. A.; Streit, S.; Schwenkglenks, M.; Spruit, M.; Van Dorland, A.; Donze, J.; Kearney, P. M.; Juni, P.; Aujesky, D.; Jansen, P.; Boland, B.; Dalleur, O.; Byrne, S.; Knol, W.; Spinewine, A.; O'Mahon…	No	Excluded in title and abstract screening
119	Adams, Christy M.; Tancredi, Daniel J.; Bell, Janice F.; Catz, Sheryl L.; Romano, Patrick S.Risk of Home Falls Among Older Adults After Acute Care Hospitalization: A Cohort Study2024Journal of Trauma Nursing316281-289180989603. Language: English. Entry Date: 20241126. Revision Date: 20241126. Publication Type: Journal Article10.1097/JTN.0000000000000816	No	Excluded in title and abstract screening
120	Adams, D.; Polydefkis, M.; Gonzalez-Duarte, A.; Wixner, J.; Kristen, A. V.; Schmidt, H. H.; Berk, J. L.; Losada Lopez, I. A.; Dispenzieri, A.; Quan, D.; et al.,Long-term safety and efficacy of patisiran for hereditary transthyretin-mediated amyloidosis with polyneuropathy: 12-month results of an open-label extension study2021Lancet Neurology20149‐59CN-0223147010.1016/S1474-4422(20)30368-9	No	Excluded in title and abstract screening
121	Adams, J. D.; Egan, A. M.; Laurenti, M. C.; Schembri Wismayer, D.; Bailey, K. R.; Cobelli, C.; Dalla Man, C.; Vella, A.Insulin secretion and action and the response of endogenous glucose production to a lack of glucagon suppression in nondiabetic subjects2021American journal of physiology. Endocrinology and metabolism3215E728‐E736CN-0235483110.1152/ajpendo.00284.2021	No	Excluded in title and abstract screening
122	Adams, J.; Wilson, N.; Hurkmans, E.; Bakkers, M.; Balazova, P.; Baxter, M.; Blavnsfeldt, A. B.; Briot, K.; Chiari, C.; Cooper, C.; Dragoi, R. G.; Gabler, G.; Lems, W.; Mosor, E.; Pais, S.; Simon, C.; Studenic, P.; Tilley, S.; de la Torre-Aboki, J.; Stamm, T. A.2019 EULAR points to consider for non-physician health professionals to prevent and manage fragility fractures in adults 50 years or older…	No	Excluded in title and abstract screening
123	Adams, N.; Skelton, D. A.; Howel, D.; Bailey, C.; Lampitt, R.; Fouweather, T.; Gray, J.; Coe, D.; Wilkinson, J.; Gawler, S.; de Jong, L. D.; Waterman, H.; Deary, V.; Clarke, M.; Parry, S. W.Feasibility of trial procedures for a randomised controlled trial of a community based group exercise intervention for falls prevention for visually impaired older people: the VIOLET study201846003BMC Geriatri…	No	No implementation strategy
124	Adams, R. B.; Dudley, J. T.; Struessel, T. S.Physical therapy to address fall risk in an individual with neurofibromatosis202145683Physiotherapy Theory & Practice4590133497265https://dx.doi.org/10.1080/09593985.2021.1875523	No	Excluded in title and abstract screening
125	Adams, R. B.; Dudley, J. T.; Struessel, T. S.Physical therapy to address fall risk in an individual with neurofibromatosis2022NovPhysiotherapy Theory & Practice38111823-183133497265https://dx.doi.org/10.1080/09593985.2021.1875523	No	Excluded in title and abstract screening
126	Adams, T.; Turner, J. A.An investigation into the effects of an emissions trading scheme on forest management and land use in New Zealand2012FebForest Policy and Economics1578-90WOS:00030188170001010.1016/j.forpol.2011.09.010	No	Excluded in title and abstract screening
127	Adcock, M.; Thalmann, M.; Schattin, A.; Gennaro, F.; de Bruin, E. D.A Pilot Study of an In-Home Multicomponent Exergame Training for Older Adults: Feasibility, Usability and Pre-Post Evaluation2019Frontiers in Aging Neuroscience1130431824295https://dx.doi.org/10.3389/fnagi.2019.00304	No	Excluded in title and abstract screening
128	Adebero, T.; Bobos, P.; Somerville, L.; Howard, J.; Vasarhelyi, E. M.; Lanting, B.; Hunter, S. W.Implementation of falls risk evaluation at one-year after total hip arthroplasty: a cross-sectional study2022Jul 15Archives of Physiotherapy1211635836298https://dx.doi.org/10.1186/s40945-022-00141-6	No	Excluded in title and abstract screening
129	Adegoke, Babatunde O.; Alumona, Chiedozie J.; Adeyemo, Adetayo A.; Adeyinka, Adebayo O.Flatfoot and Balance Performance Among Junior Secondary School Students in Ibadan, Nigeria2021New Zealand Journal of Physiotherapy49282-88151458098. Language: English. Entry Date: 20210723. Revision Date: 20210723. Publication Type: Article10.15619/NZJP/49.2.04	No	Excluded in title and abstract screening
130	Adeli, V.; Korhani, N.; Sabo, A.; Mehdizadeh, S.; Mansfield, A.; Flint, A.; Iaboni, A.; Taati, B.Ambient Monitoring of Gait and Machine Learning Models for Dynamic and Short-Term Falls Risk Assessment in People With Dementia202301 JulIEEE Journal of Biomedical and Health Informatics27(7)3599-36092024059564https://dx.doi.org/10.1109/JBHI.2023.3267039	No	Excluded in title and abstract screening
131	Adeli, V.; Korhani, N.; Sabo, A.; Mehdizadeh, S.; Mansfield, A.; Flint, A.; Iaboni, A.; Taati, B.Ambient Monitoring of Gait and Machine Learning Models for Dynamic and Short-Term Falls Risk Assessment in People With Dementia2023JulIEEE Journal of Biomedical & Health Informatics2773599-360937058371https://dx.doi.org/10.1109/JBHI.2023.3267039	No	Excluded in title and abstract screening
132	Adelson, S. L.; Chounthirath, T.; Hodges, N. L.; Collins, C. L.; Smith, G. A.Pediatric Playground-Related Injuries Treated in Hospital Emergency Departments in the United States2018MayClinical Pediatrics575584-592WOS:00042977650001110.1177/0009922817732144	No	Excluded in title and abstract screening
133	Adhihetty, Chamila DilanjaliAn examination of fragility fractures that occur in Ontario workplaces2018Dissertation Abstracts International: Section B: The Sciences and Engineering7812-B(E)No Pagination Specified2017-43828-153	No	Excluded in title and abstract screening
134	Adkison, T.; Chapman, D.; Pinckney, R.Geriatric falls questionnaire improves screening for falls among older adults in a house staff internal medicine clinic2011AprilJournal of the American Geriatrics Society59S57-S5870989796http://dx.doi.org/10.1111/j.1532-5415.2011.03416.x	No	Excluded in title and abstract screening
135	Adler, R. A.Treating Osteoporosis in Patients with Atypical Femoral Fracture2024Journal of bone and mineral research : the official journal of the American Society for Bone and Mineral Research.24645346232https://dx.doi.org/10.1093/jbmr/zjae150	No	Excluded in title and abstract screening
136	Adnan, M.; Anjum, H.; Adnan, H.; Ayesha, H. S.; Alam, W.; Umar, S.; Jahangir, S.; Ashraf, B.Effectiveness of Physical Activity in Geriatric Population to Decrease the Risk of Fall a Randomized Control Trial2022DecemberPakistan Journal of Medical and Health Sciences16(12)589-591https://dx.doi.org/10.53350/pjmhs20221612589	No	Excluded in title and abstract screening
137	Adsett, Julie A.; Mudge, Alison M.Interventions to Promote Physical Activity and Reduce Functional Decline in Medical Inpatients: An Umbrella Review2024Journal of the American Medical Directors Association258N.PAG-N.PAG178640991. Language: English. Entry Date: 20240801. Revision Date: 20240801. Publication Type: Journal Article10.1016/j.jamda.2024.105052	No	Excluded in title and abstract screening
138	AE Rosko; Y Huang; D Jones; CJ Presley; ...Feasibility of implementing an exercise intervention in older adults with hematologic malignancy2022Journal of geriatric …	No	Excluded in title and abstract screening
139	AE WhileFalls and older people: preventative interventions2020British Journal of Community Nursing	No	Excluded in title and abstract screening
140	Afacan, Y.; Barshan, B.Exploring the Importance and Performance Priorities of Older Adults With a User-Centred Approach to Create a Fall-Free Bathroom202401 JulInternational Journal of Older People Nursing19(4)e12623644567693https://dx.doi.org/10.1111/opn.12623	No	Excluded in title and abstract screening
141	Afacan, Y.; Barshan, B.Exploring the Importance and Performance Priorities of Older Adults With a User-Centred Approach to Create a Fall-Free Bathroom2024JulInternational Journal of Older People Nursing194e1262338895910https://dx.doi.org/10.1111/opn.12623	No	Excluded in title and abstract screening
142	Affatato, A.; D'Alessandro, L.; Solaroli, M.; Marani, S.; Pasini, G.; Alessandrini, F.; Monterubbianesi, M. C.; Marzaloni, A.; Tomasello, P.; Tassinari, D.Falls in hospice: Analysis of the problem through the method of clinical audit2015Annals of Oncology. Conference: 17th National Congress of Medical Oncology. Rome Italy. Conference Publication:26SUPPL. 672205456http://dx.doi.org/10.1093/annonc/…	No	Excluded in title and abstract screening
143	Afifi, M.; Al-Hussein, M.; Bouferguene, A.Geriatric bathroom design to minimize risk of falling for older adults-a systematic review2015DecEuropean Geriatric Medicine66598-603WOS:00036832210001810.1016/j.eurger.2015.05.004	No	Excluded in title and abstract screening
144	Afifi, Mona; Parke, Belinda; Al-Hussein, MohamedEvidence-Based Evaluation of Staircase Architectural Design to Reduce the Risk of Falling for Older Adults2014Journal of Housing for the Elderly281107-132104039455. Language: English. Entry Date: 20140314. Revision Date: 20200708. Publication Type: Journal Article10.1080/02763893.2013.858095	No	Excluded in title and abstract screening
145	Aflalo, J.; Quijoux, F.; Bertin-Hugault, F.; Ricard, D.Can machine learning algorithms help clinicians predict and prevent falls in nursing homes?2022DecemberEuropean Geriatric Medicine13(Supplement 1)S254639930881https://dx.doi.org/10.1007/s41999-022-00711-8	No	Excluded in title and abstract screening
146	Afridi, A.; Rathore, F. A.; Nazir, S. N. B.Wii Fit for Balance Training in Elderly: A Systematic Review2021MayJcpsp, Journal of the College of Physicians & Surgeons - Pakistan305559-56634027869https://dx.doi.org/10.29271/jcpsp.2021.05.559	No	Excluded in title and abstract screening
147	Afshari, M.; Hernandez, A. V.; Joyce, J. M.; Hauptschein, A. W.; Trenkle, K. L.; Stebbins, G. T.; Goetz, C. G.A Novel Home-Based Telerehabilitation Program Targeting Fall Prevention in Parkinson Disease: A Preliminary Trial202445662Neurology: Clinical Practice14(1) (no pagination)2034986360https://dx.doi.org/10.1212/CPJ.0000000000200246	No	Excluded in title and abstract screening
148	Agartioglu Kundakci, G.; Yilmaz, M.; Sozmen, M. K.Determination of the costs of falls in the older people according to the decision tree model2020Mar - AprArchives of Gerontology and Geriatrics8710400731901457https://dx.doi.org/10.1016/j.archger.2019.104007	No	Excluded in title and abstract screening
149	Agarwal, G.; Angeles, R. N.; McDonough, B.; McLeod, B.; Marzanek, F.; Pirrie, M.; Dolovich, L.Development of a community health and wellness pilot in a subsidised seniors' apartment building in Hamilton, Ontario: Community Health Awareness Program delivered by Emergency Medical Services (CHAP-EMS)201545748BMC Research Notes811325890113https://dx.doi.org/10.1186/s13104-015-1061-8	No	Excluded in title and abstract screening
150	Agarwal, G.; Angeles, R.; Pirrie, M.; Marzanek, F.; McLeod, B.; Parascandalo, J.; Dolovich, L.Effectiveness of a community paramedic-led health assessment and education initiative in a seniors' residence building: the Community Health Assessment Program through Emergency Medical Services (CHAP-EMS)201745903BMC Emergency Medicine171828274221https://dx.doi.org/10.1186/s12873-017-0119-4	No	Excluded in title and abstract screening
151	Agarwal, G.; Angeles, R.; Pirrie, M.; McLeod, B.; Marzanek, F.; Parascandalo, J.; Thabane, L.Evaluation of a community paramedicine health promotion and lifestyle risk assessment program for older adults who live in social housing: a cluster randomized trial2018CMAJ : Canadian Medical Association journal19021E638‐E647CN-0161064410.1503/cmaj.170740	No	Excluded in title and abstract screening
152	Agarwal, G.; McDonough, B.; Angeles, R.; Pirrie, M.; Marzanek, F.; McLeod, B.; Dolovich, L.Rationale and methods of a multicentre randomised controlled trial of the effectiveness of a Community Health Assessment Programme with Emergency Medical Services (CHAP-EMS) implemented on residents aged 55 years and older in subsidised seniors' housing buildings in Ontario, Canada2015Jun 11BMJ Open56e00811…	No	Excluded in title and abstract screening
153	Agboola, Morenike EstherDevelopment and evaluation of a nurse leader-directed hourly rounding bundle in subacute rehabilitation patients for fall reduction.DP - 20232023Dissertation Abstracts International Section A: Humanities and Social Sciences8411-ANo Pagination Specified2023-85467-076	No	Excluded in title and abstract screening
154	Agboola, Morenike EstherDevelopment and evaluation of a nurse leader-directed hourly rounding bundle in subacute rehabilitation patients for fall reduction2023Dissertation Abstracts International Section A: Humanities and Social Sciences8411-ANo Pagination Specified2023-85467-076	No	Excluded in title and abstract screening
155	Agbor Bawa, W.; Rianon, N.; Melton, B.; Chen, J.; Rasu, R.Medication reconciliation and inpatient fall: Identifying ways to improve patient safety2016MayValue in Health19 (3)A28972312275	No	Excluded in title and abstract screening
156	Aggarwal, L.; Cervo, F. A.Therapeutic management of late-stage Parkinson's disease: Review of the movement disorder society's guidelines2011DecemberAnnals of Long-Term Care191242-46364027530	No	Excluded in title and abstract screening
157	Aggarwal, Reenika; Brar, Suraj; Goodstadt, Michael; Devitt, Rachel; Penny, Sara; Ramachandran, Meena; Underwood, Danielle; Taylor, Chloe FarandUsing Comprehensive Geriatric Assessment in Identifying Care Goals and Referral Services in a Frailty Intervention Clinic2023Canadian Geriatrics Journal264530-537174091515. Language: English. Entry Date: 20231218. Revision Date: 20231222. Publication Type:…	No	Excluded in title and abstract screening
158	Agha, A.; Liu-Ambrose, T. Y. L.; Backman, C. L.; Leese, J.; Li, L. C.Understanding the Experiences of Rural Community-Dwelling Older Adults in Using a New DVD-Delivered Otago Exercise Program: A Qualitative Study2015Jul-SepInteractive Journal of Medical Research43WOS:00036730330000410.2196/ijmr.4257	No	Excluded in title and abstract screening
159	Agmon, M.; Belza, B.; Nguyen, H. Q.; Logsdon, R. G.; Kelly, V. E.A systematic review of interventions conducted in clinical or community settings to improve dual-task postural control in older adults2014Clinical Interventions in Aging9477-9224741296https://dx.doi.org/10.2147/CIA.S54978	No	Excluded in title and abstract screening
160	Agmon, Maayan; Lavie, Limor; Doumas, MichailThe Association between Hearing Loss, Postural Control, and Mobility in Older Adults: A Systematic Review2017Journal of the American Academy of Audiology286575-588123579758. Language: English. Entry Date: 20170623. Revision Date: 20170623. Publication Type: Article10.3766/jaaa.16044	No	Excluded in title and abstract screening
161	Agomo, C. O.The role of community pharmacists in public health: A scoping review of the literature2012MarchJournal of Pharmaceutical Health Services Research3125-33364269483http://dx.doi.org/10.1111/j.1759-8893.2011.00074.x	No	Excluded in title and abstract screening
162	Aharony, L.; Sela-Katz, P.Depression, falls and cognitive changes among community-dwelling elderly people2011JulyAlzheimer's and Dementia74S62270502470http://dx.doi.org/10.1016/j.jalz.2011.05.1777	No	Excluded in title and abstract screening
163	Ahc, MediaA Look at STRIDE Study Intervention: Study results surprising2020Case Management Advisor311145689146378691. Language: English. Entry Date: 20201026. Revision Date: 20201026. Publication Type: Article. Journal Subset: Nursing	No	Excluded in title and abstract screening
164	Ahc, MediaProgram Trains Administrative Staff to Prevent Falls2020Healthcare Risk Management42145689144295747. Language: English. Entry Date: 20200702. Revision Date: 20200702. Publication Type: Article. Journal Subset: Health Services Administration	No	Excluded in title and abstract screening
165	Ahearn, D.; Malcomson, P.; Swift, A.; Patterson, B.; Saleh, F.; Campbell, J.; Varman, S.Opportunistic screening for primary prevention of osteoporosis-head to your local elderly medicalward!2010NovemberOsteoporosis International21S51570304371http://dx.doi.org/10.1007/s00198-010-1388-x	No	Excluded in title and abstract screening
166	Ahmad Ainuddin, H.; Romli, M. H.; Hamid, T. A.; Salim, M. S. F.; Mackenzie, L.Stroke Rehabilitation for Falls and Risk of Falls in Southeast Asia: A Scoping Review With Stakeholders' Consultation2021Frontiers in Public Health961179333748063https://dx.doi.org/10.3389/fpubh.2021.611793	No	Excluded in title and abstract screening
167	Ahmed, A.; Ghaghda, D.; Tetro, J.Quality Improvement: Fall Prevention In Cardiology Inpatients Aged 65 And Over2024AprilFuture Healthcare JournalConference: The future of medicine. RCP annual conference. Regent's Park2033327676https://dx.doi.org/10.1016/j.fhj.2024.100095	No	Excluded in title and abstract screening
168	Ahmed, M.; Durcan, L.; Beirne, J. O.; Quinlan, J.; Pillay, I.Fracture liaison service in a non-regional orthopaedic clinic a cost-effective service2012Irish Medical Journal1051364163189	No	Excluded in title and abstract screening
169	Ahmed, M.; Sabbagh, O.; Nguyen, J.Visual outcome of open globe injuries in a rural, Appalachian elderly population2015JuneInvestigative Ophthalmology and Visual Science56 (7)6039616026063	No	Excluded in title and abstract screening
170	Ahmed, S.; Zehra, N.; Noordin, S.; Sadruddin, A.; Khan, A. H.Bridging the gaps in secondary fracture prevention at a single center in Pakistan-compliance with the IOF best practice framework2021DecArchives of Osteoporosis161WOS:00071142180000110.1007/s11657-021-01032-2	No	Excluded in title and abstract screening
171	Ahn, Sukhee; Oh, JiwonEffects of a health-belief-model-based osteoporosis- and fall-prevention program on women at early old age2021Applied Nursing Research59N.PAG-N.PAG150082306. Language: English. Entry Date: 20210507. Revision Date: 20210507. Publication Type: Article10.1016/j.apnr.2021.151430	No	Excluded in title and abstract screening
172	Aiguade Aiguade, R.; Moure Romero, L.; Guitard Sein-Echaluce, L.; Aguado Jodar, X.; Urendez Gawthorpe, R. M.Validation of a protocol for proprioceptive treatment with unstable miniplates in elderly patients with backwards disequilibrium2016NovemberPhysiotherapy102 (Supplement 1)e79614123162http://dx.doi.org/10.1016/j.physio.2016.10.076	No	Excluded in title and abstract screening
173	Aikpa, R.; Meunier, S.; Stroebel, C.; Lannoy, V.Fall prevention in elderly people in follow-up and rehabilitation care units. [French]20102010SoinsGerontologie.8329-31359393691	No	Excluded in title and abstract screening
174	Ailabouni, N.; Mangin, D.; Nishtala, P. S.DEFEAT-polypharmacy: deprescribing anticholinergic and sedative medicines feasibility trial in residential aged care facilities2019FebInternational Journal of Clinical Pharmacy411167-17830659492https://dx.doi.org/10.1007/s11096-019-00784-9	No	Excluded in title and abstract screening
175	Ailliaud, A.; Moulis, É; Vaysset, S.; Berbon, C.; Tavassoli, N.; Bouzid, W.; Oliveira Soares, C.; Qassemi, S.; Nourashemi, F.Assessment in the home of the elderly following a first fall with Samu intervention2022Soins. Gerontologie2715323‐25CN-0236503310.1016/j.sger.2021.11.008	No	Excluded in title and abstract screening
176	Airagnes, Guillaume; Pelissolo, Antoine; Lavallée, Mélanie; Flament, Martine; Limosin, Frédéric; Lavallée, Mélanie; Limosin, FrédéricBenzodiazepine Misuse in the Elderly: Risk Factors, Consequences, and Management2016Current Psychiatry Reports181045901117605600. Language: English. Entry Date: 20171007. Revision Date: 20180923. Publication Type: journal article10.1007/s11920-016-0727-9	No	Excluded in title and abstract screening
177	Airlie, J.; Burton, L. J.; Copsey, B.; English, C.; Farrin, A.; Fitzsimons, C. F.; Holloway, I.; Horrocks, J.; Johansson, J. F.; Mead, G.; et al.,RECREATE: a study protocol for a multicentre pilot cluster randomised controlled trial (cRCT) in UK stroke services evaluating an intervention to reduce sedentary behaviour in stroke survivors (Get Set Go) with embedded process and economic evaluations2…	No	Excluded in title and abstract screening
178	Aizen, E.; Lutsyk, G.; Wainer, L.; Carmeli, S.Effectiveness of individualized fall prevention program in geriatric rehabilitation hospital setting: a cluster randomized trial2015OctAging-Clinical & Experimental Research275681-825697080https://dx.doi.org/10.1007/s40520-015-0330-7	No	Excluded in title and abstract screening
179	AJ Milat; WL Watson; C Monger; M Barr; M Giffin; ...Prevalence, circumstances and consequences of falls among community-dwelling older people: results of the 2009 NSW Falls Prevention Baseline Survey2011New South Wales public …	No	Excluded in title and abstract screening
180	AJA Majumder; I Zerin; SI Ahamed; ...A multi-sensor approach for fall risk prediction and prevention in elderly2014ACM SIGAPP Applied …	No	Excluded in title and abstract screening
181	Akarirmak, U.Update in Non Pharmacological and Non Surgical Approaches in Knee Osteoarthritis2022SeptemberAging Clinical and Experimental Research34(Supplement 1)S61-S62639267806https://dx.doi.org/10.1007/s40520-022-02147-3	No	Excluded in title and abstract screening
182	Akesson, K. E.; McGuigan, F. E. A.Closing the Osteoporosis Care Gap20212Current Osteoporosis Reports19158-6533420632https://dx.doi.org/10.1007/s11914-020-00644-w	No	Excluded in title and abstract screening
183	Akesson, K.The connexion between fracture care and secondary fracture prevention2018JuneAnnals of the Rheumatic Diseases77 (Supplement 2)35623991858http://dx.doi.org/10.1136/annrheumdis-2018-eular.7834	No	Excluded in title and abstract screening
184	Akinlosotu, R. Y.; Alissa, N.; Waldstein, S. R.; Creath, R. A.; Wittenberg, G. F.; Westlake, K. P.Examining the influence of mental stress on balance perturbation responses in older adults2021Experimental Gerontology153CN-0229183110.1016/j.exger.2021.111495	No	Excluded in title and abstract screening
185	Akinlosotu, R. Y.; Westlake, K.Effect of Practice Schedule on Motor Learning of Protective Stepping Responses in Persons with Parkinson's Disease and Age-matched Controls2023Journal of Clinical and Translational Science783CN-0267120210.1017/cts.2023.334	No	Excluded in title and abstract screening
186	Akre, Manali; Dave, Jui; Deo, MedhaThe Effect of Rhythmic Auditory Cueing on Functional Gait Performance in Parkinson's Disease Patients2019Indian Journal of Physiotherapy & Occupational Therapy13275-81136430699. Language: English. Entry Date: 20190516. Revision Date: 20191218. Publication Type: Article10.5958/0973-5674.2019.00049.2	No	Excluded in title and abstract screening
187	Alabdulsalam, M.; Saadoon, M. A.Readiness of Omani Families to Prevent Accidental Injuries at Home in Children Younger than Six Years Old2024MayOman Medical Journal39(3) (no pagination)2031687380https://dx.doi.org/10.5001/omj.2024.68	No	Excluded in title and abstract screening
188	Aladul, M. I.; Patel, B.; Chapman, S. R.Impact of the introduction of falls risk assessment toolkit on falls prevention and psychotropic medicines' utilisation in Walsall: an interrupted time series analysis202145908BMJ Open118e03964934373286https://dx.doi.org/10.1136/bmjopen-2020-039649	No	Excluded in title and abstract screening
189	Alao, David O.; Cevik, Arif Alper; Eid, Hani O.; Jummani, Zia; Abu-Zidan, Fikri M.Trauma system developments reduce mortality in hospitalized trauma patients in Al-Ain City, United Arab Emirates, despite increased severity of injury2020World Journal of Emergency Surgery151N.PAG-N.PAG145258327. Language: English. Entry Date: 20200909. Revision Date: 20200909. Publication Type: Article10.1186/s1301…	No	Excluded in title and abstract screening
190	Albasha, N.; Ahern, L.; O'Mahony, L.; McCullagh, R.; Cornally, N.; McHugh, S.; Timmons, S.Implementation strategies to support fall prevention interventions in long-term care facilities for older persons: a systematic review2023125BMC Geriatrics2314736698065https://dx.doi.org/10.1186/s12877-023-03738-z	No	Excluded in title and abstract screening
191	Albasha, N.; Ahern, L.; O'Mahony, L.; McCullagh, R.; Cornally, N.; McHugh, S.; Timmons, S.Implementation strategies to support fall prevention interventions in long-term care facilities for older persons: a systematic review202345682BMC Geriatrics23(1)47640131526https://dx.doi.org/10.1186/s12877-023-03738-z	No	Excluded in title and abstract screening
192	Albasha, N.; Curtin, C.; McCullagh, R.; Cornally, N.; Timmons, S.Staff perspectives on fall prevention activities in long-term care facilities for older residents: "Brief but often" staff education is key2024PLoS ONE [Electronic Resource]199e031013939250475https://dx.doi.org/10.1371/journal.pone.0310139	No	Excluded in title and abstract screening
193	Albasha, N.; Curtin, C.; McCullagh, R.; Cornally, N.; Timmons, S.Staff perspectives on fall prevention activities in long-term care facilities for older residents: "Brief but often" staff education is key2024SeptemberPLoS ONE [Electronic Resource]19(9) (no pagination)2034477474https://dx.doi.org/10.1371/journal.pone.0310139	No	Excluded in title and abstract screening
194	Albasha, N.; Curtin, C.; McCullagh, R.; Cornally, N.; Timmons, S.Staff's insights into fall prevention solutions in long-term care facilities: a cross-sectional study20231113BMC Geriatrics23173837957577https://dx.doi.org/10.1186/s12877-023-04435-7	No	Excluded in title and abstract screening
195	Albasha, N.; Curtin, C.; McCullagh, R.; Cornally, N.; Timmons, S.Staff's insights into fall prevention solutions in long-term care facilities: a cross-sectional study202345974BMC Geriatrics23(1)738642748076https://dx.doi.org/10.1186/s12877-023-04435-7	No	Excluded in title and abstract screening
196	Albasha, N.; McCullagh, R.; Cornally, N.; McHugh, S.; Timmons, S.Implementation strategies supporting fall prevention interventions in a long-term care facility for older persons: a systematic review protocol2022527BMJ Open125e05514935623755https://dx.doi.org/10.1136/bmjopen-2021-055149	No	Excluded in title and abstract screening
197	Albasha, N.; McCullagh, R.; Cornally, N.; Timmons, S.Staff knowledge, attitudes and confidence levels for fall preventions in older person long-term care facilities: a cross-sectional study202345925BMC Geriatrics23(1)595642357776https://dx.doi.org/10.1186/s12877-023-04323-0	No	Excluded in title and abstract screening
198	Albasha, N.; McCullagh, R.; Cornally, N.; Timmons, S.Staff knowledge, attitudes and confidence levels for fall preventions in older person long-term care facilities: a cross-sectional study2023925BMC Geriatrics23159537749541https://dx.doi.org/10.1186/s12877-023-04323-0	No	Excluded in title and abstract screening
199	Albert, S. M.; Edelstein, O.; King, J.; Flatt, J.; Lin, C. J.; Boudreau, R.; Newman, A. B.Assessing the quality of a non-randomized pragmatic trial for primary prevention of falls among older adults2015JanPrevention Science16131-4024488533https://dx.doi.org/10.1007/s11121-014-0466-2	No	Excluded in title and abstract screening
200	Albert, S. M.; King, J.; Keene, R. M.Assessment of an interactive voice response system for identifying falls in a statewide sample of older adults2015February 01Preventive Medicine7131-36600801064http://dx.doi.org/10.1016/j.ypmed.2014.12.006	No	Excluded in title and abstract screening
201	Albert, Steven M.; King, Jennifer; Boudreau, Robert; Prasad, Tanushree; Lin, Chyongchiou J.; Newman, Anne B.Primary prevention of falls: effectiveness of a statewide program2014MayAmerican Journal of Public Health1045e77-e842014-13838-012http://dx.doi.org/10.2105/AJPH.2013.301829	No	Excluded in title and abstract screening
202	Albert, Steven M.; Raviotta, Jonathan; Chyongchiou, J. Lin; Edelstein, Offer; Smith, Kenneth J.Cost-Effectiveness of a Statewide Falls Prevention Program in Pennsylvania: Healthy Steps for Older Adults2016American Journal of Managed Care2210638-644118929881. Language: English. Entry Date: 20161024. Revision Date: 20161024. Publication Type: Article	No	Excluded in title and abstract screening
203	Albertini, A. C. D. S.; Fernandes, R. P.; Puschel, V. A. A.; Maia, F. O. M.Person-centered care approach to prevention and management of falls among adults and aged in a Brazilian hospital: a best practice implementation project202301 MarJBI Evidence Implementation21(1)14-24639537658https://dx.doi.org/10.1097/XEB.0000000000000356	No	Excluded in title and abstract screening
204	Albertini, Acds; Fernandes, R. P.; Puschel, V. A. A.; Maia, F. O. M.Person-centered care approach to prevention and management of falls among adults and aged in a Brazilian hospital: a best practice implementation project2023Mar 01JBI Evidence Implementation21114-2436374994https://dx.doi.org/10.1097/XEB.0000000000000356	No	Excluded in title and abstract screening
205	Alberto, S. N.; Ansai, J. H.; Janducci, A. L.; Florido, J. V. B.; Novaes, A. D. C.; Caetano, M. J. D.; Rossi, P. G.; Tavares, L. R. C.; Lord, S. R.; Gramani-Say, K.A Case Management Program at Home to Reduce Fall Risk in Older Adults (the MAGIC Study): Protocol for a Single-Blind Randomized Controlled Trial2022Jun 13JMIR Research Protocols116e3479635700005https://dx.doi.org/10.2196/34796	No	Excluded in title and abstract screening
206	Albornos-Muñoz, L.; Blanco-Blanco, J.; Cidoncha-Moreno, MÁ; Abad-Corpa, E.; Rivera-Álvarez, A.; López-Pisa, R. M.; Caperos, J. M.; Moreno-Casbas, M. T.Efficacy of the Otago-Exercise-Programme to reduce falls in community-dwelling adults aged 65-80 when delivered as group or individual training: non-inferiority-clinical-trial2024BMC Nursing231705CN-0276545310.1186/s12912-024-02310-3	No	Excluded in title and abstract screening
207	Albornos-Munoz, L.; Melian-Correa, E.; Acosta-Arrocha, A.; Gallo-Blanco, C.; Bejar-Bacas, F.; Alonso-Poncelas, E.; Serra-Estrada, M.; Gonzalez-Maria, E.; Moreno-Casbas, M. T.Falls assessment and interventions among older patients in two medical and one surgical hospital wards in Spain: a best practice implementation project20181JBI Database Of Systematic Reviews And Implementation Reports161247-2…	No	Excluded in title and abstract screening
208	Albornos-Munoz, L.; Moreno-Casbas, M. T.; Sanchez-Pablo, C.; Bays-Moneo, A.; Fernandez-Dominguez, J. C.; Rich-Ruiz, M.; Gea-Sanchez, M.; Otago Project Working, GroupEfficacy of the Otago Exercise Programme to reduce falls in community-dwelling adults aged 65-80 years old when delivered as group or individual training2018JulJournal of Advanced Nursing7471700-171129633328https://dx.doi.org/10.1111/…	No	Excluded in title and abstract screening
209	Alburquerque-Sendin, F.; Mariano, E. B.; Brandao-Santana, N.; Rebelatto, D. A. N.; Rebelatto, J. R.Effects of an adapted physical activity program on the physical condition of elderly women: an analysis of efficiency2012Jul-AugBrazilian Journal of Physical Therapy164328-336WOS:00030772670001210.1590/s1413-35552012005000025	No	Excluded in title and abstract screening
210	Alcaniz-Mesas, A. I.; Garcia-Gonzalez, M.; Zuniga-Blanco, L.; Del Barrio-Pintado, M. B.; Inigo-Cruces, L.; Folguera-Arnau, M.; Albornos-Munoz, L.; Melian-Correa, E.; Grupo de Trabajo del Programa de implantacion de buenas practicas en Centros Comprometidos con la Excelencia en Cuidados, R.; Grupo de Trabajo del Programa de implantacion de buenas practicas en Centros Comprometidos con la Excelenci…	No	Excluded in title and abstract screening
211	Alcañiz-Mesas, Ana Isabel; Córcoles-Jiménez, María Pilar; Ruiz-García, María Victoria; Saiz-Vinuesa, María Dolores; Piñero-Sáez, Sonia; Muñoz-Pérez, BeatrizIncidencia, factores relacionados y consecuencias de las caídas en un hospital de tercer nivel2018Nure Investigación159445962130164078. Language: Spanish. Entry Date: 20180621. Revision Date: 20190708. Publication Type: Article	No	Excluded in title and abstract screening
212	Alcañiz-Mesas, Ana Isabel; García-González, Milagros; Zúñiga-Blanco, Lucía; del Barrio-Pintado, M. Begoña; Íñigo-Cruces, Lidia; Folguera-Arnau, Mercè; Albornos-Muñoz, Laura; Melián-Correa, EstherExperiencia en la implantación de la Guía de prevención de caídas en Centros Comprometidos con la Excelencia en Cuidados®2020Enfermeria Clinica303185-197144318362. Language: English. Entry Date: 20200717.…	No	Excluded in title and abstract screening
213	Alcock, L.; Galna, B.; Hausdorff, J. M.; Lord, S.; Rochester, L.Gait & Posture Special Issue: Gait adaptations in response to obstacle type in fallers with Parkinson's disease20183Gait and Posture61368-37429448219https://dx.doi.org/10.1016/j.gaitpost.2018.01.030	No	Excluded in title and abstract screening
214	Al-Dajani, M.; Quinonez, C.; Macpherson, A. K.; Clokie, C.; Azarpazhooh, A.Epidemiology of maxillofacial injuries in Ontario, Canada201545748Journal of Oral and Maxillofacial Surgery734693.e1-693.e9602258758http://dx.doi.org/10.1016/j.joms.2014.12.001	No	Excluded in title and abstract screening
215	Aleixo, P.; Simoes, E.; Roupa, I.; Coelho, P.; Vaz Patto, J.; Abrantes, J.Effects of proprioceptive exercises in rheumatoid arthritis postmenopausal women: Gait biomechanical parameters related with falls, functional capacity and disease activity (preliminary results)2014Annals of the Rheumatic Diseases. Conference: Annual European Congress of Rheumatology of the European League Against Rheumatis…	No	Excluded in title and abstract screening
216	Alexander, Susan; Hunter, AmyChallenges in the Prevention of Falls and Fall-Related Injuries in Older Adults2017Clinical Nurse Specialist: The Journal for Advanced Nursing Practice31120-22120544415. Language: English. Entry Date: 20180411. Revision Date: 20190212. Publication Type: Article. Journal Subset: Core Nursing10.1097/NUR.0000000000000266	No	Excluded in title and abstract screening
217	Alfaro Hudak, K. M.; Adibah, N.; Cutroneo, E.; Liotta, M.; Sanghera, A.; Weeks-Gariepy, T.; Strunz, E.; Rein, D. B.Older adults' knowledge and perception of fall risk and prevention: a scoping review202345699Age & Ageing5211238016017https://dx.doi.org/10.1093/ageing/afad220	No	Excluded in title and abstract screening
218	Alfaro Hudak, K. M.; Adibah, N.; Cutroneo, E.; Liotta, M.; Sanghera, A.; Weeks-Gariepy, T.; Strunz, E.; Rein, D. B.Older adults' knowledge and perception of fall risk and prevention: A scoping review202345962Age and Ageing52(11) (no pagination)2028934212https://dx.doi.org/10.1093/ageing/afad220	No	Excluded in title and abstract screening
219	Algahtany, M.; McFaull, S.; Chen, L.; Zhang, S. D.; Saarela, O.; Alqahtani, F.; Cusimano, M. D.The Changing Etiology and Epidemiology of Traumatic Spinal Injury: A Population-Based Study2021MayWorld Neurosurgery149E116-E127WOS:00064546090001510.1016/j.wneu.2021.02.066	No	Excluded in title and abstract screening
220	Al-Hajj, S.; Ariss, A. B.; Bachir, R.; Helou, M.; Zaghrini, E.; Fatouh, F.; Rahme, R.; El Sayed, M. J.Paediatric injury in Beirut: a multicentre retrospective chart review study202201 MarBMJ Open12(3) (no pagination)2022348472https://dx.doi.org/10.1136/bmjopen-2021-055639	No	Excluded in title and abstract screening
221	Alhambra-Borrás, Tamara; Valia-Cotanda, Elisa; Dura-Ferrandis, Estrella; Garcés-Ferrer, Jordi; Quel-Tejón, BelénPromoting active ageing through a physical exercise program aimed at reducing frailty and risk of falling among older adults2017International Journal of Integrated Care (IJIC)1745689131980858. Language: English. Entry Date: In Process. Revision Date: 20181003. Publication Type: Abstract…	No	Excluded in title and abstract screening
222	Alharbi, A. A.; Al Amer, H. S.; Albalwi, A. A.; Muthaffar, M. Y.; Alshehre, Y. M.; Albalawi, H. F.; Alshaikhi, T. E.Cross-Cultural Adaptation and Psychometric Properties of the Arabic Version of the Fall Risk Questionnaire2023421International Journal of Environmental Research & Public Health [Electronic Resource]2082137107888https://dx.doi.org/10.3390/ijerph20085606	No	Excluded in title and abstract screening
223	Alharbi, A. A.; Al Amer, H. S.; Albalwi, A. A.; Muthaffar, M. Y.; Alshehre, Y. M.; Albalawi, H. F.; Alshaikhi, T. E.Cross-Cultural Adaptation and Psychometric Properties of the Arabic Version of the Fall Risk Questionnaire2023AprilInternational Journal of Environmental Research and Public Health20(8) (no pagination)2022921342https://dx.doi.org/10.3390/ijerph20085606	No	Excluded in title and abstract screening
224	Alhasan, H.; Alshehri, M. A.; Wheeler, P. C.; Fong, D. T. P.Effects of Interactive Videogames on Postural Control and Risk of Fall Outcomes in Frail and Pre-frail Older Adults: A Systematic Review and Meta-Analysis2021AprGames for Health Journal10283-9433651955https://dx.doi.org/10.1089/g4h.2020.0009	No	Excluded in title and abstract screening
225	Alhuwail, D.; Koru, G.Leveraging Health Information Technology for Fall-Risk Management in Home Care: A Qualitative Exploration of Clinicians' Perspectives2016NovHome Health Care Management and Practice284241-249WOS:00044243920000710.1177/1084822316640266	No	Excluded in title and abstract screening
226	Ali, A.; Ward, M.; Parberry, J.; Rowe, C.; Cook, M.; Roberts, L.; Masud, T.Better balance better bones: A nurse led primary care programme successfully identified people at high risk of falls and fractures requiring further assessment and intervention2013SeptemberEuropean Geriatric Medicine4S51-S5271182045http://dx.doi.org/10.1016/j.eurger.2013.07.168	No	Excluded in title and abstract screening
227	Ali, B. A.; Toscano, M.; Siegford, J. M.Later exposure to perches and nests reduces individual hens' occupancy of vertical space in an aviary and increases force of falls at night2019DecPoultry Science98126251-6262WOS:00050441180000610.3382/ps/pez506	No	Excluded in title and abstract screening
228	Ali, S.; Kumar, M.; Alsaeed, T.; Farooq, F.; Keisham, B.; Duhan, S.; Afzal, M.; Sultan, M.; Nasir, B.; Manan, M.; Aamir, M.; Ahmad, M.; Changezi, H.; Munir, A.; Helmy, T.Thrombectomy Vs Thrombolysis for the Management of Acute Pulmonary Embolism: A Propensity Matched National Analysis2024American Journal of Respiratory and Critical Care Medicine. Conference: American Thoracic Society209no paginat…	No	Excluded in title and abstract screening
229	Ali, S.; Salahudeen, M. S.; Bereznicki, L. R. E.; Curtain, C. M.Pharmacist-led interventions to reduce adverse drug events in older people living in residential aged care facilities: A systematic review2021OctoberBritish Journal of Clinical Pharmacology87(10)3672-36892011245350https://dx.doi.org/10.1111/bcp.14824	No	Excluded in title and abstract screening
230	Aliaga, B.; Molina, N.; Noguera, M.; Espinoza, P.; Sanchez, S.; Lara, B.; Carrasco, M.; Eymin, G.[Risk of falls among patients admitted to a medical-surgical ward. Analysis of 376 medical records]2018JulRevista Medica de Chile1467862-86830534885https://dx.doi.org/10.4067/s0034-98872018000700862	No	Excluded in title and abstract screening
231	Alie, M. S.; Negesse, Y.Machine learning prediction of adolescent HIV testing services in Ethiopia2024MarFrontiers in Public Health12WOS:00119311030000110.3389/fpubh.2024.1341279	No	Excluded in title and abstract screening
232	Alipour, V.; Azami-Aghdash, S.; Rezapour, A.; Derakhshani, N.; Ghiasi, A.; Yusefzadeh, N.; Taghizade, S.; Amuzadeh, S.Cost-Effectiveness of Multifactorial Interventions in Preventing Falls among Elderly Population: A Systematic Review2021OctBulletin of Emergency & Trauma94159-16834692866https://dx.doi.org/10.30476/BEAT.2021.84375.1068	No	Excluded in title and abstract screening
233	Alissa, Nesreen; Rehan, Reem; Al-Sharman, Alham; Latrous, Mariem; Aburub, Ala' S.; El-Salem, Khalid; Morris, Linzette; Khalil, HananCognitive status and sleep quality can explain the fear of falling and fall history in people with Parkinson's disease2023International Journal of Rehabilitation Research464338-343173622596. Language: English. Entry Date: 20231120. Revision Date: 20231122. Publicatio…	No	Excluded in title and abstract screening
234	Aliu, Omokhele RosemaryFrequent Fall Risk Assessment Reduces Fall Rates in Elderly Patients in Long-Term Care2017Frequent Fall Risk Assessment Reduces Fall Rates in Elderly Patients in Long-term Care45658123296017. Language: English. Entry Date: 20180427. Revision Date: 20180427. Publication Type: Abstract	No	Excluded in title and abstract screening
235	Alkan, H.; Topuz, O.; Yildiz, N.; Alkan, S.; Sarsan, A.; Ardic, F.Efficacy of home based exercise program and postural biofeedback therapy in reducing risk of falling among osteoporotic women over 65 years of age2011Turk Geriatri Dergisi14126‐34CN-01016409	No	Excluded in title and abstract screening
236	Allee, L.; Faul, M.; Guntipalli, P.; Burke, P. A.; Rao, S. R.; Reed, D. N., Jr.; Gross, R.; Duncan, T. K.; Palmieri, T. L.; Cooper, Z.; Bulger, E. M.; Stewart, R. M.; Kuhls, D. A.The Role of the US Trauma Centers in Older Adult Fall Prevention: A National Survey202145969American Surgeon3134821104750934748452https://dx.doi.org/10.1177/00031348211047509	No	Excluded in title and abstract screening
237	Allee, L.; Faul, M.; Guntipalli, P.; Burke, P. A.; Rao, S. R.; Reed, D. N., Jr.; Gross, R.; Duncan, T. K.; Palmieri, T. L.; Cooper, Z.; Bulger, E. M.; Stewart, R. M.; Kuhls, D. A.The Role of the US Trauma Centers in Older Adult Fall Prevention: A National Survey2023AprAmerican Surgeon894968-97434748452https://dx.doi.org/10.1177/00031348211047509	No	Excluded in title and abstract screening
238	Allee, L.; Faul, M.; Guntipalli, P.; Burke, P. A.; Rao, S. R.; Reed, D. N.; Gross, R.; Duncan, T. K.; Palmieri, T. L.; Cooper, Z.; Bulger, E. M.; Stewart, R. M.; Kuhls, D. A.The Role of the US Trauma Centers in Older Adult Fall Prevention: A National Survey2023AprilAmerican Surgeon89(4)968-9742014173823https://dx.doi.org/10.1177/00031348211047509	No	Excluded in title and abstract screening
239	Allen, Diane D.; Gadayan, Jessica; Hughes, Rebecca; Magdalin, Christine; Jang, Catherine; Schultz, Amy; Scott, Kathryn; Vivero, Leah; Lazaro, Rolando L.; Widener, Gail L.Patterns of balance loss with systematic perturbations in Parkinson's disease and multiple sclerosis2021NeuroRehabilitation494607-618154454774. Language: English. Entry Date: 20220117. Revision Date: 20220117. Publication Type: A…	No	Excluded in title and abstract screening
240	Allen, L.; Elkbuli, A.; Glenn, M.; Hai, S.; Boneva, D.; Morejon, O.; Bernal, E.; McKenney, M.; Ramirez, M.Traumatic deaths during the functional years: Working toward sustainable prevention2018JulyAmerican Surgeon847E270-E272623325449	No	Excluded in title and abstract screening
241	Allen, N. E.; Song, J.; Paul, S. S.; Sherrington, C.; Murray, S. M.; O'Rourke, S. D.; Lord, S. R.; Fung, V. S. C.; Close, J. C. T.; Howard, K.; Canning, C. G.Predictors of Adherence to a Falls Prevention Exercise Program for People with Parkinson's Disease2015DecemberMovement Disorders Clinical Practice24395-401619049987http://dx.doi.org/10.1002/mdc3.12208	No	Excluded in title and abstract screening
242	Allison, Leslie K.; Kiemel, Tim; Jeka, John J.Sensory-Challenge Balance Exercises Improve Multisensory Reweighting in Fall-Prone Older Adults2018Journal of Neurologic Physical Therapy42284-93128758694. Language: English. Entry Date: 20180411. Revision Date: 20180411. Publication Type: Article10.1097/NPT.0000000000000214	No	Excluded in title and abstract screening
243	Almaddah, M.; Alzahrani, F.; Gaowgzeh, R.; Alqarni, A.; Othman, R.; Gmmash, A.Knowledge and Awareness of Osteoporosis: A Survey of Physical Therapy Providers in Saudi Arabia2024International Journal of Clinical Practice2024(no pagination)2031369829https://dx.doi.org/10.1155/2024/2797382	No	Excluded in title and abstract screening
244	Almaddah, M.; Alzahrani, F.; Gaowgzeh, R.; Alqarni, A.; Othman, R.; Gmmash, A.Knowledge and Awareness of Osteoporosis: A Survey of Physical Therapy Providers in Saudi Arabia2024International Journal of Clinical Practice2024279738238529258https://dx.doi.org/10.1155/2024/2797382	No	Excluded in title and abstract screening
245	Almarsdottir, A. B.; Karlsdottir, A. D.; Gumundsson, A.; Halldorsson, M.; Gizurarson, S.Did the fall of the icelandic banks affect psychotropic drug use in the population?2011AugustPharmacoepidemiology and Drug Safety20S87-S8870665060http://dx.doi.org/10.1002/pds.2206	No	Excluded in title and abstract screening
246	Almarwani, M.Moving the needle on implementing fall prevention programs in Saudi Arabia: assessing knowledge and perceptions of fall risk among community-dwelling older women202445877BMC Geriatrics24(1)666644979845https://dx.doi.org/10.1186/s12877-024-05269-7	No	Excluded in title and abstract screening
247	Almarwani, M.Moving the needle on implementing fall prevention programs in Saudi Arabia: assessing knowledge and perceptions of fall risk among community-dwelling older women202445877BMC Geriatrics24166639118016https://dx.doi.org/10.1186/s12877-024-05269-7	No	Excluded in title and abstract screening
248	Almarzouki, R.; Bains, G.; Lohman, E.; Bradley, B.; Nelson, T.; Alqabbani, S.; Alonazi, A.; Daher, N.Improved balance in middle-aged adults after 8 weeks of a modified version of Otago Exercise Program: a randomized controlled trial2020PloS One157e0235734CN-0216052810.1371/journal.pone.0235734	No	Excluded in title and abstract screening
249	Almeida Silva, Igor; Rodrigues Amorim, Jefferson; Teixeira de Carvalho, Fabiana; de Andrade Mesquita, Laiana SepúlvedaEffect of a Proprioceptive Neuromuscular Facilitation (PNF) protocol on the postural balance of older women2017Fisioterapia e Pesquisa24162-67125248218. Language: English. Entry Date: 20171212. Revision Date: 20190619. Publication Type: Article10.1590/1809-2950/16636724012017	No	Excluded in title and abstract screening
250	Almeida, L. R. S.; Valenca, G. T.; Canning, C. G.; Carvalho, K.; Silva, A. C.; Oliveira, J.; Pinto, E. B.Cross-cultural adaptation and psychometric properties of the Brazilian-Portuguese version of the Falls Behavioral (FaB-Brazil) Scale2023NovDisability and rehabilitation45233922-3929WOS:00088323290000110.1080/09638288.2022.2141356	No	Excluded in title and abstract screening
251	Almeida, L. R. S.; Valenca, G. T.; Canning, C. G.; Carvalho, K.; Silva, A. C.; Oliveira-Filho, J.; Pinto, E. B.Cross-cultural adaptation and psychometric properties of the Brazilian-Portuguese version of the Falls Behavioral (FaB-Brazil) Scale202245974Disability & Rehabilitation4587036373004https://dx.doi.org/10.1080/09638288.2022.2141356	No	Excluded in title and abstract screening
252	Almeida, L. R. S.; Valenca, G. T.; Canning, C. G.; Carvalho, K.; Silva, A. C.; Oliveira-Filho, J.; Pinto, E. B.Cross-cultural adaptation and psychometric properties of the Brazilian-Portuguese version of the Falls Behavioral (FaB-Brazil) Scale202345962Disability and rehabilitation45(23)3922-3929639516890https://dx.doi.org/10.1080/09638288.2022.2141356	No	Excluded in title and abstract screening
253	Almis, H.; Bucak, I. H.; Konca, C.; Turgut, M.Risk Factors Related to Caregivers in Hospitalized Children's Falls2017Jan-FebJournal of Pediatric Nursing-Nursing Care of Children & Families3245841WOS:00039535630000210.1016/j.pedn.2016.10.006	No	Excluded in title and abstract screening
254	Almuneef, M.; Saleheen, H.; AlBuhairan, F.; Al-Eissa, M.; Al Muntaser, M.; Al Alem, H.; Othman, A.; Al Abrash, T.; Al Saif, S.; Baylon, B.Child mortality in Saudi Arabia: Time for action at all levels2021SeptemberInternational Journal of Pediatrics and Adolescent Medicine8(3)165-1712007327855http://dx.doi.org/10.1016/j.ijpam.2020.06.003	No	Excluded in title and abstract screening
255	Alonso-Casado, J.; Gallego-Izquierdo, T.; Pecos-Martin, D.Transcultural Adaptation and Psychometric Validation of a European Spanish Language Version of the Falls Behavioral Scale2020Oct-DecJournal of Geriatric Physical Therapy434E65-E70WOS:00057919530000410.1519/jpt.0000000000000252	No	Excluded in title and abstract screening
256	Aloraibi, S.; Booth, V.; Robinson, K.; Lunt, E. K.; Godfrey, D.; Caswell, A.; Kerr, M.; Ollivere, B.; Gordon, A. L.; Gladman, J. R. F.Optimal management of older people with frailty non-weight bearing after lower limb fracture: A scoping review202101 JulAge and Ageing50(4)1129-11362014488338http://dx.doi.org/10.1093/ageing/afab071	No	Excluded in title and abstract screening
257	Aloraini, S. M.; Alothaim, N. K.; Alsalamah, N. M.; Aldaihan, M. M.Knowledge translation theories in fall prevention and balance control: A scoping review2023SepPm&R1591175-1193WOS:00088418190000110.1002/pmrj.12888	No	Excluded in title and abstract screening
258	Alptekin, K.; Karan, A.; Diracoglu, D.; Yildiz, A.; Baskent, A.; Eskiyurt, N.Investigating the effectiveness of postural muscle electrostimulation and static posturography feedback exercises in elders with balance disorder2016Journal of Back and Musculoskeletal Rehabilitation291151-926406192https://dx.doi.org/10.3233/BMR-150611	No	Excluded in title and abstract screening
259	Al-Qamachi, L. H.; Laverick, S.; Jones, D. C.A clinico-demographic analysis of maxillofacial trauma in the elderly2012JunGerodontology292E147-E149WOS:00030854700002210.1111/j.1741-2358.2010.00431.x	No	Excluded in title and abstract screening
260	Alsaleh, H. M.; Alsaad, S. M.; Alabdulwahab, S. S.; Vennu, V.; Bindawas, S. M.Fall Prevention in Older Adults: Insights from Saudi Arabian Physical Therapists on the Otago Exercise Program2024Risk Management & Healthcare Policy172689-270339525679https://dx.doi.org/10.2147/RMHP.S495695	No	Excluded in title and abstract screening
261	Alsaleh, H.; AlObaidi, S.; Alsaber, A.Severity of Fall-Related Injuries and Older Persons' Hospital Admission in Kuwait: A Cross-Sectional Study2024The Journal of Frailty & Aging134565-57139574283https://dx.doi.org/10.14283/jfa.2024.76	No	Excluded in title and abstract screening
262	Alsaqer, H.; Rababah, J. A.; Al-Hammouri, M. M.; Barbarawi, M. M.; Suliman, M.The Effect of the Stopping Elderly Accidents, Deaths, and Injuries Program on Falls Prevention in Neurosurgical Patients202401 MayThe Journal of neuroscience nursing : journal of the American Association of Neuroscience Nurses56(3)92-98643984475https://dx.doi.org/10.1097/JNN.0000000000000753	No	Excluded in title and abstract screening
263	Alsaqer, H.; Rababah, J. A.; Al-Hammouri, M. M.; Barbarawi, M. M.; Suliman, M.The Effect of the Stopping Elderly Accidents, Deaths, and Injuries Program on Falls Prevention in Neurosurgical Patients2024May 01Journal of Neuroscience Nursing56392-9838598842https://dx.doi.org/10.1097/JNN.0000000000000753	No	Excluded in title and abstract screening
264	Al-Sari, U. A.; Tobias, J. H.; Archer, H.; Clark, E. M.Do subjective memory complaints predict falls, fractures and healthcare utilization? A two-year prospective study based on a cohort of older women recruited from primary care20179International Journal of Geriatric Psychiatry329968-97627428711https://dx.doi.org/10.1002/gps.4555	No	Excluded in title and abstract screening
265	Alshammari, F. S.; Petrofsky, J. S.; Daher, N.; Alzoghbieh, E. S.; Dehom, S. O.; Laymon, M. S.Tactile intervention as a novel technique in improving body stability in healthy elderly and elderly with diabetes2014Diabetes Technology & Therapeutics1612822‐827CN-0111318610.1089/dia.2014.0183	No	Excluded in title and abstract screening
266	Alshehre, Yousef; Almutairi, SattamPrevalence of Falls Among Mothers in Saudi Arabia: A Cross-Sectional Study...American Congress of Rehabilitation Medicine (ACRM) 99th Annual Conference, November 8-11, 2022, Chicago, Illinois2023Archives of Physical Medicine & Rehabilitation1043e45-e45162090880. Language: English. Entry Date: 20230316. Revision Date: 20230316. Publication Type: Journal Article10…	No	Excluded in title and abstract screening
267	Al-Sibani, A.; Al-Balushi, H.; Al-Shamsi, M.; Al-Hajri, H.; Al-Kashmeri, A.; Al-Maniri, A.Characteristics and patterns of pediatric injuries in Oman2018Oman Medical Journal33 (1)45-46632172880	No	Excluded in title and abstract screening
268	Alsobhi, M.; Gmmash, A.; Aldhabi, R.; Almaddah, M. R.; Ameen, A.; Almotairi, F.; Basuodan, R.; Khan, F.Physical Therapists' Attitudes, Beliefs, and Barriers Regarding Fall Screening and Prevention among Patients with Knee Osteoarthritis: A Cross-Sectional Study2024AprHealthcare127WOS:00120106480000110.3390/healthcare12070718	No	Excluded in title and abstract screening
269	AlSumadi, M.; AlAdwan, M.; AlSumadi, A.; Sangani, C.; Toh, E.Inpatient Falls and Orthopaedic Injuries in Elderly Patients: A Retrospective Cohort Analysis From a Falls Register2023OctCureus1510e4697638021560https://dx.doi.org/10.7759/cureus.46976	No	Excluded in title and abstract screening
270	Alsaad, S. M.; Alabdulwahed, M.; Rabea, N. M.; Tharkar, S.; Alodhayani, A. A.Knowledge, Attitudes, and Practices of Nurses toward Risk Factors and Prevention of Falls in Older Adult Patients in a Large-Sized Tertiary Care Setting202445702Healthcare1241438391847https://dx.doi.org/10.3390/healthcare12040472	No	Excluded in title and abstract screening
271	Altaf, S.; Aftab, A.; Malik, A. N.Role of exercise in reducing risk of fall in geriatric population201901 OctJpmaThe Journal of the Pakistan Medical Association. 69101576629631136	No	Excluded in title and abstract screening
272	Altmeier, D.; Giannouli, E.Deutsche Ubersetzung und psychometrische Eigenschaften der modifizierten Gait Efficacy Scale (mGES), German translation and psychometric properties of the modified Gait Efficacy Scale (mGES)202001 MayZeitschrift für Gerontologie und Geriatrie533251-255631691480http://dx.doi.org/10.1007/s00391-019-01507-5	No	Excluded in title and abstract screening
273	Altmeier, D.; Giannouli, E.German translation and psychometric properties of the modified Gait Efficacy Scale (mGES)2020MayZeitschrift für Gerontologie und Geriatrie533251-25530725165https://dx.doi.org/10.1007/s00391-019-01507-5	No	Excluded in title and abstract screening
274	Altorfer, P.; Adcock, M.; de Bruin, E. D.; Graf, F.; Giannouli, E.Feasibility of Cognitive-Motor Exergames in Geriatric Inpatient Rehabilitation: A Pilot Randomized Controlled Study2021Frontiers in Aging Neuroscience1373994834912206https://dx.doi.org/10.3389/fnagi.2021.739948	No	Excluded in title and abstract screening
275	Altuhaifa, F.; Al Tuhaifa, D.Developing an Ontology Representing Fall Risk Management Domain Knowledge202445772Journal of Medical Systems4814738662184https://dx.doi.org/10.1007/s10916-024-02062-2	No	Excluded in title and abstract screening
276	Altuhaifa, F.; Al Tuhaifa, D.Developing an Ontology Representing Fall Risk Management Domain Knowledge2024DecemberJournal of Medical Systems48(1) (no pagination)2029571866https://dx.doi.org/10.1007/s10916-024-02062-2	No	Excluded in title and abstract screening
277	Alvarado, N.; McVey, L.; Hardiker, N.; Zaman, H.; Dowding, D.; Gardner, P.; Healey, F.; Randell, R.Strategies used by nurse leaders to support the delivery of falls prevention practices in hospitals202445890Nursing Older People212139165175https://dx.doi.org/10.7748/nop.2024.e1478	No	Excluded in title and abstract screening
278	Álvarez-Barbosa, F.; del Pozo-Cruz, J.; del Pozo-Cruz, B.; Alfonso-Rosa, R. M.; Rogers, M. E.; Zhang, Y.Effects of supervised whole body vibration exercise on fall risk factors, functional dependence and health-related quality of life in nursing home residents aged 80+2014Maturitas794456‐463CN-0125476410.1016/j.maturitas.2014.09.010	No	Excluded in title and abstract screening
279	Al-Aama, T.Falls in the elderly: spectrum and prevention2011JulCanadian Family Physician577771-621753098	No	Excluded in title and abstract screening
280	AM Hill; S Vaz; J Francis‐Coad; L Flicker; ...You Just Struggle on Your Own': Exploring Older People and Their Caregivers' Perspectives About Falls Prevention Education in Hospitals2024… journal of older …10.1111/opn.12628	No	Excluded in title and abstract screening
281	AM HillFall Prevention in Hospitals2021… in Older People: Risk Factors, Strategies for Prevention …	No	Excluded in title and abstract screening
282	Amacher, A. E.; Nast, I.; Zindel, B.; Schmid, L.; Krafft, V.; Niedermann, K.Experiences of general practitioners, home care nurses, physiotherapists and seniors involved in a multidisciplinary home-based fall prevention programme: a mixed method study201645786BMC Health Services Research1646927595748https://dx.doi.org/10.1186/s12913-016-1719-5	No	Excluded in title and abstract screening
283	Amadori, K.[Rivastigmine and Parkinson's disease without dementia : Impact on gait stability and frequency of falling]2016OctZeitschrift für Gerontologie und Geriatrie497662-66327599816	No	Excluded in title and abstract screening
284	Amano, T.Reliability and validity of balance tests for community-dwelling older adults with musculoskeletal ambulation disability symptom complex2024OctoberJournal of Bodywork and Movement Therapies401615-16192034445332https://dx.doi.org/10.1016/j.jbmt.2024.08.019	No	Excluded in title and abstract screening
285	Ambagtsheer, R. C.; Leach, M. J.; O'Brien, L. M.; Tyndall, J.; Wardle, J.; Beilby, J.Multidisciplinary, multicomponent interventions to reduce frailty among older persons in residents of residential care facilities: a scoping review2024DecemberSystematic Reviews13(1) (no pagination)2030143410https://dx.doi.org/10.1186/s13643-024-02576-3	No	Excluded in title and abstract screening
286	Amboni, Marianna; Barone, Paolo; Hausdorff, Jeffrey M.Cognitive contributions to gait and falls: evidence and implications2013Movement Disorders28111520-1533104104920. Language: English. Entry Date: 20140530. Revision Date: 20200708. Publication Type: journal article10.1002/mds.25674	No	Excluded in title and abstract screening
287	Ambrens, M.; Alley, S.; Oliveira, J. S.; To, Q.; Delbaere, K.; Vandelanotte, C.; Tiedemann, A.Effect of eHealth-delivered exercise programmes on balance in people aged 65 years and over living in the community: a systematic review and meta-analysis of randomised controlled trials202245936BMJ Open126e05137735688586https://dx.doi.org/10.1136/bmjopen-2021-051377	No	Excluded in title and abstract screening
288	Ambrens, M.; Macniven, R.; Perram, A.; Andrews, S.; Hawley-Hague, H.; Razee, H.; Todd, C.; Valenzuela, T.; Delbaere, K.How Perceptions of Aging Influence Physical Activity and Exercise in Older Age: Exploring the Behavior of People Aged 70+ Years Engaged in Fall Prevention Activities2024OctoberJournal of Applied Gerontology43(10)1386-13962028969440https://dx.doi.org/10.1177/07334648241238315	No	Excluded in title and abstract screening
289	Ambrens, M.; Stanners, M.; Valenzuela, T.; Razee, H.; Chow, J.; van Schooten, K. S.; Close, J. C. T.; Clemson, L.; Zijlstra, G. A. R.; Lord, S. R.; Tiedemann, A.; Alley, S. J.; Vandelanotte, C.; Delbaere, K.Exploring Older Adults' Experiences of a Home-Based, Technology-Driven Balance Training Exercise Program Designed to Reduce Fall Risk: A Qualitative Research Study Within a Randomized Controll…	No	Wrong study design
290	Ambrens, M.; Stanners, M.; Valenzuela, T.; Razee, H.; Chow, J.; van Schooten, K. S.; Close, J. C. T.; Clemson, L.; Zijlstra, G. A. R.; Lord, S. R.; Tiedemann, A.; Alley, S. J.; Vandelanotte, C.; Delbaere, K.Exploring Older Adults' Experiences of a Home-Based, Technology-Driven Balance Training Exercise Program Designed to Reduce Fall Risk: A Qualitative Research Study Within a Randomized Controll…	No	Excluded in title and abstract screening
291	Ambrens, M.; Stanners, M.; Valenzuela, T.; Razee, H.; Chow, J.; van Schooten, K. S.; Close, J. C. T.; Clemson, L.; Zijlstra, G. A. R.; Lord, S. R.; Tiedemann, A.; Alley, S. J.; Vandelanotte, C.; Delbaere, K.Exploring Older Adults' Experiences of a Home-Based, Technology-Driven Balance Training Exercise Program Designed to Reduce Fall Risk: A Qualitative Research Study Within a Randomized Controll…	No	Excluded in title and abstract screening
292	Amini, A.; Banitsas, K.; Young, W. R.Kinect4FOG: monitoring and improving mobility in people with Parkinson's using a novel system incorporating the Microsoft Kinect v220198Disability & Rehabilitation Assistive Technology146566-57329790385https://dx.doi.org/10.1080/17483107.2018.1467975	No	Excluded in title and abstract screening
293	Amir, O.; Schwartz, A. W.Improving care for rural tribal older adults through interprofessional education2019AprilJournal of the American Geriatrics Society67 (Supplement 1)S65-S66627352942http://dx.doi.org/10.1111/jgs.15898	No	Excluded in title and abstract screening
294	Amjad, H.; Wong, S. K.; Roth, D. L.; Huang, J.; Willink, A.; Black, B. S.; Johnston, D.; Rabins, P. V.; Gitlin, L. N.; Lyketsos, C. G.; Samus, Q. M.Health Services Utilization in Older Adults with Dementia Receiving Care Coordination: The MIND at Home Trial20182Health Services Research531556-57928083879https://dx.doi.org/10.1111/1475-6773.12647	No	Excluded in title and abstract screening
295	Amjad, Halima; Roth, David L.; Samus, Quincy M.; Yasar, Sevil; Wolff, Jennifer L.Potentially Unsafe Activities and Living Conditions of Older Adults with Dementia2016Journal of the American Geriatrics Society6461223-1232116236244. Language: English. Entry Date: 20160715. Revision Date: 20180828. Publication Type: Article10.1111/jgs.14164	No	Excluded in title and abstract screening
296	Amorim, A.; Goddard, Y.; Forbes, P.; Davis, K.How to reduce falls in stroke patients admitted to a stroke care centre?-a quality improvement project2016MayCerebrovascular Diseases415172340693	No	Excluded in title and abstract screening
297	Amundsen, C. L.; Komesu, Y. M.; Chermansky, C.; Gregory, W. T.; Myers, D. L.; Honeycutt, E. F.; Vasavada, S. P.; Nguyen, J. N.; Wilson, T. S.; Harvie, H. S.; et al.,Two-Year Outcomes of Sacral Neuromodulation Versus OnabotulinumtoxinA for Refractory Urgency Urinary Incontinence: a Randomized Trial2018European Urology74166‐73CN-0146095010.1016/j.eururo.2018.02.011	No	Excluded in title and abstract screening
298	Anaele-Nwogu, OliviaStaff education on fall reduction strategies for residents of a long-term care facility2021Dissertation Abstracts International: Section B: The Sciences and Engineering821-BNo Pagination Specified2020-58781-251	No	Excluded in title and abstract screening
299	Ancrum-Lee, ShanettaImplementation of a Standardized Multifactorial Fall Prevention Program in a Rehabilitation Facility2017Implementation of a Standardized Multifactorial Fall Prevention Program in a Rehabilitation Facility45658123296031. Language: English. Entry Date: 20180427. Revision Date: 20180427. Publication Type: Abstract	No	Excluded in title and abstract screening
300	Ancrum-Lee, ShanettaImplementation of a standardized multifactorial fall prevention program in a rehabilitation facility2018Dissertation Abstracts International: Section B: The Sciences and Engineering787-B(E)No Pagination Specified2017-19722-214	No	Excluded in title and abstract screening
301	Anderson, D. C.; Postler, T. S.; Dam, T. T.Epidemiology of Hospital System Patient Falls: A Retrospective Analysis20169American Journal of Medical Quality315423-825855672https://dx.doi.org/10.1177/1062860615581199	No	Excluded in title and abstract screening
302	Anderson, M. L.; Allen, K. D.; Golightly, Y. M.; Arbeeva, L. S.; Goode, A.; Huffman, K. M.; Schwartz, T. A.; Hill, C. H.Fall Risk and Utilization of Balance Training for Adults With Symptomatic Knee Osteoarthritis: Secondary Analysis From a Randomized Clinical Trial2019Apr/JunJournal of Geriatric Physical Therapy422E39-E4430407270https://dx.doi.org/10.1519/JPT.0000000000000213	No	Excluded in title and abstract screening
303	Anderson, O.; Boshier, P. R.; Hanna, G. B.Interventions designed to prevent healthcare bed‐related injuries in patients2012Cochrane Database of Systematic Reviews1CD00893110.1002/14651858.CD008931.pub3	No	Excluded in title and abstract screening
304	Anderson, Paul A.; Magaziner, Jay S.; Mendelson, Daniel Ari; Switzer, Julie A.Own the Fall: AOA Critical Issues2021Journal of Bone & Joint Surgery, American Volume1032045809153720224. Language: English. Entry Date: 20211215. Revision Date: 20211217. Publication Type: journal article. Journal Subset: Biomedical10.2106/JBJS.20.02254	No	Excluded in title and abstract screening
305	Anderson, R. A.; Corazzini, K.; Porter, K.; Daily, K.; McDaniel, R. R., Jr.; Colon-Emeric, C.CONNECT for quality: protocol of a cluster randomized controlled trial to improve fall prevention in nursing homes2012Feb 29Implementation Science71122376375https://dx.doi.org/10.1186/1748-5908-7-11	No	Excluded in title and abstract screening
306	Anderson, William C.; Szefler, Stanley J.; Anderson, William C., 3rdControlling the Risk Domain in Pediatric Asthma through Personalized Care2018Seminars in Respiratory and Critical Care Medicine39136-44127999269. Language: English. Entry Date: 20190105. Revision Date: 20200527. Publication Type: journal article10.1055/s-0037-1608707	No	Excluded in title and abstract screening
307	Andersson, Åsa G.; Seiger, Åke; Appelros, PeterHip Fractures in Persons with Stroke2013Stroke Research & Treatment4583995305174. Language: English. Entry Date: 20140411. Revision Date: 20140411. Publication Type: Article10.1155/2013/954279	No	Excluded in title and abstract screening
308	Andrade Espada, Carla VirgÃ­nia Oliveira; Manuela Narciso Pereira, MariaFALLS IN ELDERLY PEOPLE LIVING IN THE COMMUNITY: THE HEALTH POLICIES AND STRATEGIES OF PREVENTION2012Journal of Nursing UFPE / Revista de Enfermagem UFPE651226-1233104568524. Language: Portuguese. Entry Date: 20120614. Revision Date: 20150711. Publication Type: Journal Article. Journal Subset: Mexico & Central/South America10…	No	Excluded in title and abstract screening
309	Andrade, Isabel; Silva, Catarina; Martins, Anabela CorreiaApplication of the Health Literacy INDEX on the development of a manual for prevention of falls for older adults2017Patient Education and Counseling1001154-159120176690. Language: English. Entry Date: 20180108. Revision Date: 20180628. Publication Type: journal article. Journal Subset: Core Nursing10.1016/j.pec.2016.07.036	No	Excluded in title and abstract screening
310	Andres Pretel, F.; Navarro Bravo, B.; Parraga Martinez, I.; de la Torre Garcia, M. A.; del Campo del Campo, J. M.; Lopez-Torres Hidalgo, J.[Adherence to recommendations to prevent falls in the elderly, Albacete, Spain, 2009]. [Spanish]20102010Revista Española de Salud Publica844433-441360262813	No	Excluded in title and abstract screening
311	Andres, E. B.; Chaudhry, I.; Balasubramanian, I.; Poco, L.; Malhotra, C.Caregiver-reported use of physical restraints among community-dwelling older adults with severe dementia in Singapore2024JuneJournal of the American Geriatrics Society72(6)1817-18232028818923https://dx.doi.org/10.1111/jgs.18797	No	Excluded in title and abstract screening
312	Andres, E. B.; Chaudhry, I.; Balasubramanian, I.; Poco, L.; Malhotra, C.Caregiver-reported use of physical restraints among community-dwelling older adults with severe dementia in Singapore2024JunJournal of the American Geriatrics Society7261817-182338424687https://dx.doi.org/10.1111/jgs.18797	No	Excluded in title and abstract screening
313	Andrews, I.; Kindell, A.; Triteos, N.; Wood, C. A.Improving exercise prescription for falls risk reduction on an older adults' ward2024JunePhysiotherapy (United Kingdom)123(Supplement 1)e107-e1082032865879https://dx.doi.org/10.1016/j.physio.2024.04.133	No	Excluded in title and abstract screening
314	Andrews, S. C.; Parekh, D.; Brady, B.; Delbaere, K.; Huque, M. H.; Killcross, S.; Anstey, K. J.Associations Between Planned Exercise, Walking, Incidental Physical Activity, and Habit Strength in Older People: A Cross-Sectional Study2022OctJournal of aging and physical activity305813-823WOS:00090842420001010.1123/japa.2021-0284	No	Excluded in title and abstract screening
315	Andrews, S.; Lea, E.; Haines, T.; Nitz, J.; Haralambous, B.; Moore, K.; Hill, K.; Robinson, A.Reducing staff isolation and developing evidence-informed practice in the aged care environment through an action research approach to falls prevention2012Jan-MarAdvances in Nursing Science3513-1322228387https://dx.doi.org/10.1097/ANS.0b013e3182433b27	No	Excluded in title and abstract screening
316	Ang, Emily; Mordiffi, Siti Zubaidah; Wong, Hwee BeeEvaluating the use of a targeted multiple intervention strategy in reducing patient falls in an acute care hospital: A randomized controlled trial2011SepJournal of Advanced Nursing6791984-19922011-17851-012http://dx.doi.org/10.1111/j.1365-2648.2011.05646.x	No	Excluded in title and abstract screening
317	Ang, S. G. M.; O'Brien, A. P.; Wilson, A.Carers' concern for older people falling at home: an integrative review2020MaySingapore Medical Journal615272-28031680184https://dx.doi.org/10.11622/smedj.2019142	No	Excluded in title and abstract screening
318	Ang, S. G. M.; O'Brien, A. P.; Wilson, A.Fall concern about older persons shifts to carers as changing health policy focuses on family, home-based care20181Singapore Medical Journal5914597029376188https://dx.doi.org/10.11622/smedj.2018005	No	Excluded in title and abstract screening
319	Ang, S.; Dobert, R.; Brennan, M.A virtual geriatrics and palliative care immersion course for inter-professional teams2021AprilJournal of the American Geriatrics Society69(SUPPL 1)S117634826816http://dx.doi.org/10.1111/jgs.17115	No	Excluded in title and abstract screening
320	Ang, Seng Giap Marcus; O'Brien, Anthony Paul; Wilson, AmandaUnderstanding carers' fall concern and their management of fall risk among older people at home2019BMC Geriatrics19145992136647719. Language: English. Entry Date: In Process. Revision Date: 20200318. Publication Type: journal article10.1186/s12877-019-1162-7	No	Excluded in title and abstract screening
321	Ang, Seng Giap Marcus; Saunders, Rosemary; Siah, Chiew Jiat Rosalind; Foskett, Charlotte; Etherton-Beer, Christopher; Gullick, Karen; Dunham, Melissa; Sagaram, Nicolette; Tecson, Rhea Rodriguez; Haydon, Sue; Wilson, AmandaFactors associated with family carers' fall concern: Prospective study protocol2023Collegian305647-652172292341. Language: English. Entry Date: 20231003. Revision Date: 20231010…	No	Excluded in title and abstract screening
322	Ángeles, C. M.; Laura, A. M.; Consuelo, C. M.; Manuel, R. R.; Eva, A. C.; Covadonga, G. A.The effect that the Otago Exercise Programme had on fear of falling in community dwellers aged 65-80 and associated factors2022Archives of Gerontology and Geriatrics99104620CN-0238040110.1016/j.archger.2022.104620	No	Excluded in title and abstract screening
323	Anghelescu, A.; Deaconu, V.; Axente, C.; Onose, G.Therapeutic difficulties in recurrent, multidrug-resistant epilepsy and vagal nerve stimulation, with recent traumatic brain complications needing iterative neurosurgical interventions2019DecBalneo Research Journal104530-534WOS:00050091680001710.12680/balneo.2019.294	No	Excluded in title and abstract screening
324	Anguera, J. A.; Volponi, J. J.; Simon, A. J.; Gallen, C. L.; Rolle, C. E.; Anguera-Singla, R.; Pitsch, E. A.; Thompson, C. J.; Gazzaley, A.Integrated cognitive and physical fitness training enhances attention abilities in older adults2022AugNpj Aging81WOS:00090446580000110.1038/s41514-022-00093-y	No	Excluded in title and abstract screening
325	Anise, M.; Perea, J.Evidence-Based Interventions for Homonymous Hemianopia (HH): A Clinical Case Example2019OctoberArchives of Physical Medicine and Rehabilitation100 (10)e742002952898http://dx.doi.org/10.1016/j.apmr.2019.08.213	No	Excluded in title and abstract screening
326	Annweiler, C.; Montero-Odasso, M.; Schott, A. M.; Berrut, G.; Fantino, B.; Beauchet, O.; Annweiler, Cedric; Montero-Odasso, Manuel; Schott, Anne M.; Berrut, Gilles; Fantino, Bruno; Beauchet, OlivierFall prevention and vitamin D in the elderly: an overview of the key role of the non-bone effects2010Journal of NeuroEngineering & Rehabilitation (JNER)750-50104935995. Language: English. Entry Date: 2…	No	Excluded in title and abstract screening
327	Anonymous,[Vertigo in elderly patients. Early therapy chronification]201145978MMW Fortschritte der Medizin1534652-322145248	No	Excluded in title and abstract screening
328	Anonymous,5 steps to adapt your home as you age. Modifying doorknobs, doorways, and railings now will help you live there longer2014MayHarvard Health Letter3971, 725073185	No	Excluded in title and abstract screening
329	Anonymous,Abstracts 12th PCNE Working Conference 'Partnering for Better Patient Outcomes: Challenges and Opportunities2021International Journal of Clinical Pharmacy. Conference: 12th PCNE Working Conference. Virtual.433635425817	No	Excluded in title and abstract screening
330	Anonymous,Abstracts of ISQua 33rd International Conference2016International Journal for Quality in Health Care. Conference: 33rd International Conference of the International Society for Quality in Health Care, ISQua. Japan.28Supplement 1617915696	No	Excluded in title and abstract screening
331	Anonymous,AGS 2019 Annual Meeting2019Journal of the American Geriatrics Society. Conference67Supplement 1627353104	No	Excluded in title and abstract screening
332	Anonymous,American Society of Consultant Pharmacists Fall 20122012Consultant Pharmacist. Conference: American Society of Consultant Pharmacists Fall271071192602	No	Excluded in title and abstract screening
333	Anonymous,Beers criteria for inappropriate medication use in older patients: An update from the AGS202045658American Family Physician101156-572005124029	No	Excluded in title and abstract screening
334	Anonymous,Boot camp' gets patients back on their feet2014NovNursing New Zealand (Wellington)2010825632533	No	Excluded in title and abstract screening
335	Anonymous,Erratum: Comparisons of interventions for preventing falls in older adults: A systematic review and meta-analysis (JAMA - Journal of the American Medical Association (2017) 318:17 (1687-1699) DOI: 10.1001/jama.2017.15006)202145774JAMA - Journal of the American Medical Association325(16)1682634909726http://dx.doi.org/10.1001/jama.2020.25768	No	Excluded in title and abstract screening
336	Anonymous,Erratum: Using Smartphone TechnolOGy to Support an EffecTive Home ExeRcise Intervention to Prevent Falls amongst Community-Dwelling Older Adults: The TOGETHER Feasibility RCT (Gerontology (2023) 69:6 (783-797) DOI: 10.1159/000528471)202345962Gerontology69(11)13682028184975https://dx.doi.org/10.1159/000534435	No	Excluded in title and abstract screening
337	Anonymous,Examining Fall Risk Assessment in Geriatric Rehabilitation Settings Using Translational Research2021May-Jun 01Rehabilitation Nursing Journal463E14-E1533929140https://dx.doi.org/10.1097/RNJ.0000000000000335	No	Excluded in title and abstract screening
338	Anonymous,Exercise interventions reduce falls in older adults2019Clinical Pharmacist1142001894204http://dx.doi.org/10.1211/CP.2019.20206264	No	Excluded in title and abstract screening
339	Anonymous,Leverage front-line expertise to maximize trauma prevention efforts2012JunED management : the monthly update on emergency department management24665-66365406651	No	Excluded in title and abstract screening
340	Anonymous,Management of osteoporosis in postmenopausal women: 2010 position statement of The North American Menopause Society2010Jan-FebMenopause17125-54; quiz 55-620061894https://dx.doi.org/10.1097/gme.0b013e3181c617e6	No	Excluded in title and abstract screening
341	Anonymous,Pharmacy Practice Research Summer Meeting Conference Abstracts 20222022Pharmacy Education. Conference: Pharmacy Practice Research Summer Meeting Conference225639883533	No	Excluded in title and abstract screening
342	Anonymous,Poster Abstracts - Post Acute and Long Term Care Medicine 20182018Journal of the American Medical Directors Association. Conference: Society for Post Acute and Long Term Care Medicine Annual Conference193621247145	No	Excluded in title and abstract screening
343	Anonymous,Proceedings of the Inaugural Asian Conference on Integrated Care 20112011Annals of the Academy of Medicine Singapore. Conference: Inaugural Asian Conference on Integrated Care402 SUPPL. 171799442	No	Excluded in title and abstract screening
344	Anonymous,RETRACTED: Development of Trauma Level Prediction Models Using Emergency Medical Service Vital Signs to Reduce Over- and Undertriage Rates in Penetrating Wounds and Falls of the Elderly (The American Surgeon, (2019), 85, 5, (524-529), 10.1177/000313481908500531)2021American Surgeon.2014572318https://dx.doi.org/10.1177/00031348211003596	No	Excluded in title and abstract screening
345	Anonymous,Retraction: Clinical Effects of Outpatient Health Education on Fall Prevention and Self-health Management of Elderly Patients with Chronic Diseases (Evidence-Based Complementary and Alternative Medicine (2022) 2022 (6265388) DOI: 10.1155/2022/6265388)2023Evidence-based Complementary and Alternative Medicine2023 (no pagination)2026631952https://dx.doi.org/10.1155/2023/9754835	No	Excluded in title and abstract screening
346	Anonymous,Retraction: Clinical Effects of Outpatient Health Education on Fall Prevention and Self-health Management of Elderly Patients with Chronic Diseases (Evidence-Based Complementary and Alternative Medicine (2022) 2022 (6265388) DOI: 10.1155/2022/6265388)2023Evidence-based Complementary and Alternative Medicine2023(no pagination)2026631952https://dx.doi.org/10.1155/2023/9754835	No	Excluded in title and abstract screening
347	Anonymous,Singapore Health and Biomedical Congress, SHBC 20132013Annals of the Academy of Medicine Singapore. Conference: Singapore Health and Biomedical Congress, SHBC42Supplement 975001076	No	Excluded in title and abstract screening
348	Anonymous,Would you want to be a patient in this facility? Case on point: Forum Grp. at Moran Lake Nsg. & Rehab. Ctr, LLC v. Terhune, (10/31/2012)-GA2012DecNursing Law's Regan Report537423383469	No	Excluded in title and abstract screening
349	Ansai, J. H.; Aurichio, T. R.; Goncalves, R.; Rebelatto, J. R.Effects of two physical exercise protocols on physical performance related to falls in the oldest old: A randomized controlled trial2016AprGeriatrics & gerontology international164492-925868484https://dx.doi.org/10.1111/ggi.12497	No	Excluded in title and abstract screening
350	Anson, E.; Ma, L.; Meetam, T.; Thompson, E.; Rathore, R.; Dean, V.; Jeka, J.Trunk motion visual feedback during walking improves dynamic balance in older adults: Assessor blinded randomized controlled trial20185Gait and Posture62342-34829614467https://dx.doi.org/10.1016/j.gaitpost.2018.03.044	No	Excluded in title and abstract screening
351	Anson, E.; Rosenberg, R.; Agada, P.; Kiemel, T.; Jeka, J.Does visual feedback during walking result in similar improvements in trunk control for young and older healthy adults?201345987Journal of Neuroengineering and Rehabilitation1011024274143https://dx.doi.org/10.1186/1743-0003-10-110	No	Excluded in title and abstract screening
352	Anson, Eric; Jeka, JohnSensory reweighting: A rehabilitative mechanism? [References]2010Handbook of medical neuropsychology: Applications of cognitive neuroscience519-5292010-18471-029http://dx.doi.org/10.1007/978-1-4419-1364-7_29	No	Excluded in title and abstract screening
353	Anson, Eric; Jeka, JohnSensory reweighting: A rehabilitative mechanism? [References]2019Handbook of medical neuropsychology: Applications of cognitive neuroscience , 2nd ed789-8002019-62229-035http://dx.doi.org/10.1007/978-3-030-14895-9_35	No	Excluded in title and abstract screening
354	Ansryan, L. Z.; Aronow, H. U.; Borenstein, J. E.; Mena, V.; Haus, F.; Palmer, K.; Chan, E.; Swanson, J. W.; Mass, S.; Rosen, B.; Braunstein, G. D.; Burnes Bolton, L.Systems Addressing Frail Elder Care: Description of a Successful Model2018JanJournal of Nursing Administration48111-1729219905https://dx.doi.org/10.1097/NNA.0000000000000564	No	Excluded in title and abstract screening
355	Anthony, B., Jr.User-centered AI-based voice-assistants for safe mobility of older people in urban context202445323Ai & SocietyWOS:00116858830000110.1007/s00146-024-01865-8	No	Excluded in title and abstract screening
356	Anthony, K. E.; Houten, L.; Logan, P.Exploring the feasibility of using a bedside device to help prevent nighttime falls2024Oct 23Nursing Older People232339439233https://dx.doi.org/10.7748/nop.2024.e1484	No	Excluded in title and abstract screening
357	Anthony, K.; Van Der Wardt, V.; Pollock, K.; Masud, T.; Logan, P.A feasibility study to assess if an intervention to improve older people's rehabilitative exercise engagement (OPREE) can be delivered in the NHS2018AugustAge and Ageing47 (Supplement 3)iii14http://dx.doi.org/10.1093/ageing/afy121.10	No	Conference abstract
358	Anton, S. D.; Mankowski, R. T.; Qiu, P.; You, L.; Bensadon, B. A.; Audino, E. J.; Custodero, C.; Lee, J. H.; Hincapie, J.; McLaren, C.; Leeuwenburgh, C.; Ganesh, S. P.Vitamin D Supplementation Is Associated with a Reduction in Self-Reported Falls among Older Adults with Previous Fall History - Feasibility StudyJournal of Frailty & AgingWOS:00072140330000110.14283/jfa.2021.46	No	Excluded in title and abstract screening
359	Antos, S. A.; Danilovich, M. K.; Eisenstein, A. R.; Gordon, K. E.; Kording, K. P.Smartwatches Can Detect Walker and Cane Use in Older Adults2019JanInnovation in Aging31igz00831025002https://dx.doi.org/10.1093/geroni/igz008	No	Excluded in title and abstract screening
360	Anzai, E.; Ren, D.; Cazenille, L.; Aubert-Kato, N.; Tripette, J.; Ohta, Y.Random forest algorithms to classify frailty and falling history in seniors using plantar pressure measurement insoles: a large-scale feasibility study202246000BMC Geriatrics22174636096722https://dx.doi.org/10.1186/s12877-022-03425-5	No	Excluded in title and abstract screening
361	AOTA Critically Appraised Topic Series: Falls Prevention: A Product of the American Occupational Therapy Association's Evidence-Based Practice Project2019SIS Quarterly Practice Connections4226-27136738321. Language: English. Entry Date: 20190606. Revision Date: 20190614. Publication Type: Article. Journal Subset: Allied Health	No	Excluded in title and abstract screening
362	Aparisi Gómez, Maria Pilar; Weidekamm, Claudia; Aparisi, Francisco; Bazzocchi, AlbertoSports and Metabolic Bone Disease2020Seminars in Musculoskeletal Radiology243277-289146117806. Language: English. Entry Date: In Process. Revision Date: 20201001. Publication Type: journal article. Journal Subset: Biomedical10.1055/s-0040-1709483	No	Excluded in title and abstract screening
363	Apor, P.; Babai, L.[Physical activity diminishes aging-related decline of physical and cognitive performance]2014May 25Orvosi Hetilap15521817-2124836316https://dx.doi.org/10.1556/OH.2014.29838	No	Excluded in title and abstract screening
364	Apóstolo, J.; Dixe, M. D. A.; Bobrowicz-Campos, E.; Areosa, T.; Santos-Rocha, R.; Braúna, M.; Ribeiro, J.; Marques, I.; Freitas, J.; Almeida, M. L.; et al.,Effectiveness of a Combined Intervention on Psychological and Physical Capacities of Frail Older Adults: a Cluster Randomized Controlled Trial2019International Journal of Environmental Research and Public Health1617CN-0198641810.3390/ijerph161…	No	Excluded in title and abstract screening
365	Appel, L. J.; Michos, E. D.; Mitchell, C. M.; Blackford, A. L.; Sternberg, A. L.; Miller, E. R., 3rd; Juraschek, S. P.; Schrack, J. A.; Szanton, S. L.; Charleston, J.; Minotti, M.; Baksh, S. N.; Christenson, R. H.; Coresh, J.; Drye, L. T.; Guralnik, J. M.; Kalyani, R. R.; Plante, T. B.; Shade, D. M.; Roth, D. L.; Tonascia, J.; Sturdy Collaborative Research GroupThe Effects of Four Doses of Vitami…	No	Excluded in title and abstract screening
366	Aprigliano, F.; Micera, S.; Monaco, V.Pre-Impact Detection Algorithm to Identify Tripping Events Using Wearable Sensors201945896Sensors19172731461908https://dx.doi.org/10.3390/s19173713	No	Excluded in title and abstract screening
367	Arampatzis, A.; Peper, A.; Bierbaum, S.Exercise of mechanisms for dynamic stability control increases stability performance in the elderly2011Journal of Biomechanics44152‐58CN-0078081710.1016/j.jbiomech.2010.08.023	No	Excluded in title and abstract screening
368	Aranda-Gallardo, M.; Morales-Asencio, J. M.; Canca-Sanchez, J. C.; Barrero-Sojo, S.; Perez-Jimenez, C.; Morales-Fernandez, A.; de Luna-Rodriguez, M. E.; Moya-Suarez, A. B.; Mora-Banderas, A. M.Instruments for assessing the risk of falls in acute hospitalized patients: a systematic review and meta-analysis201345749BMC Health Services Research1312223547708https://dx.doi.org/10.1186/1472-6963-13-122	No	Excluded in title and abstract screening
369	Arandia, G.; Hargrove, J. L.; Shubert, T. E.; Bangdiwala, S. I.; Linnan, L. A.Feasibility of Assessing Falls Risk and Promoting Falls Prevention in Beauty Salons2017DecJournal of Primary Prevention386567-58128900848https://dx.doi.org/10.1007/s10935-017-0486-3	No	Excluded in title and abstract screening
370	Araújo, Aíla Marôpo; de Menezes, Rejane Maria Paiva; de Mendonça, Ana Elza Oliveira; Lopes, Monique da Silva; Tavares, Alessandre de Medeiros; de Lima, Heloísa Cristina FerreiraPerfil da mortalidade por quedas em idosos2014Revista de Pesquisa: Cuidado e Fundamental63863-87597112453. Language: English. Entry Date: 20140725. Revision Date: 20190212. Publication Type: Article10.9789/2175-5361.2014v6…	No	Excluded in title and abstract screening
371	Araujo, F.; Nogueira, M. N.; Silva, J.; Rego, S.A Technological-Based Platform for Risk Assessment, Detection, and Prevention of Falls Among Home-Dwelling Older Adults: Protocol for a Quasi-Experimental Study202145881JMIR Research Protocols108e2578134387557https://dx.doi.org/10.2196/25781	No	Excluded in title and abstract screening
372	Araujo, F.; Nogueira, N.; Maciel, C.; Fernandes, A. P.Knowledge of nurses before and after an educational program on prevention of falls in elderly population in a community context2020JanRevista Rol De Enfermeria431381-386WOS:000510217100050	No	Excluded in title and abstract screening
373	Araujo, J. N. M.; Fernandes, Apnl; Silva, A. B. D.; Moura, L. A.; Ferreira Junior, M. A.; Vitor, A. F.Clinical validation of fall prevention behavior in a hospital environment2018Jul-AugRevista Brasileira de Enfermagem7141841-184930156668https://dx.doi.org/10.1590/0034-7167-2017-0212	No	Excluded in title and abstract screening
374	Araujo, M. F.; Caldevilla, N. N.; Maciel, C.; Malheiro, F.; Rodriguez-Borrego, M. A.; Lopez-Soto, P. J.Record of the circumstances of falls in the community: perspective in the Iberian Peninsula2018Jul 16Revista Latino-Americana de Enfermagem26e297730020332https://dx.doi.org/10.1590/1518-8345.2373.2977	No	Excluded in title and abstract screening
375	Araujo, Thais B.; Silva, Nélida A.; Costa, Juliana N.; Pereira, Marcio M.; Safons, Marisete P.Effect of equine-assisted therapy on the postural balance of the elderly2011Brazilian Journal of Physical Therapy / Revista Brasileira de Fisioterapia155414-41967227073. Language: English. Entry Date: 20111209. Revision Date: 20190102. Publication Type: Article10.1590/S1413-35552011005000027	No	Excluded in title and abstract screening
376	Arbesman, M.; Lieberman, D.; Metzler, C. A.Using evidence to promote the distinct value of occupational therapy2014Jul-AugAmerican Journal of Occupational Therapy684381-525005500https://dx.doi.org/10.5014/ajot.2014.684002	No	Excluded in title and abstract screening
377	Ardali, G.; Brody, L. T.; States, R. A.; Godwin, E. M.Reliability and Validity of the Floor Transfer Test as a Measure of Readiness for Independent Living Among Older Adults2019Jul/SepJournal of Geriatric Physical Therapy423136-14729059121https://dx.doi.org/10.1519/JPT.0000000000000142	No	Excluded in title and abstract screening
378	Areeudomwong, Pattanasin; Saysalum, Saranrat; Phuttanurattana, Nopchaluk; Sripoom, Pradthana; Buttagat, Vitsarut; Keawduangdee, PetcharatBalance and functional fitness benefits of a Thai boxing dance program among community-dwelling older adults at risk of falling: A randomized controlled study2019Archives of Gerontology and Geriatrics83231-238136712167. Language: English. Entry Date: 20190601. R…	No	Excluded in title and abstract screening
379	Arena, S. K.; Wilson, C. M.; Boright, L.; Peterson, E.Impact of the HOP-UP-PT program on older adults at risk to fall: a randomized controlled trial2021BMC Geriatrics211520CN-0233693410.1186/s12877-021-02450-0	No	Excluded in title and abstract screening
380	Arena, Sara K.; Wilson, Christopher M.; Boright, Lori; Cassidy, Brant; Fedorow, Sarah; Hallman, Sheilah; Rager, HannahSafe Fall Recovery Education for Older Adults2024Home Healthcare Now423130-139177637631. Language: English. Entry Date: 20240606. Revision Date: 20240606. Publication Type: Journal Article10.1097/NHH.0000000000001253	No	Excluded in title and abstract screening
381	Arena, Sara K.; Wilson, Christopher M.; Peterson, EdwardTargeted Population Health Utilizing Direct Referral to Home-Based Older Person Upstreaming Prevention Physical Therapy From a Community-Based Senior Center2020Cardiopulmonary Physical Therapy Journal (Lippincott Williams & Wilkins)31111-21144294335. Language: English. Entry Date: 20200709. Revision Date: 20200709. Publication Type: Article1…	No	Excluded in title and abstract screening
382	Arevalo-Flechas, L. C.; Murray, A.; May, L.; Frausto, E.; Sanchez-Reilly, S.; Ross, J.The fall: A cultural and linguistic adaptation of a fall prevention program for community dwelling older hispanics2016MayJournal of the American Geriatrics Society64S18672300033http://dx.doi.org/10.1111/jgs.14231	No	Excluded in title and abstract screening
383	Arias-Casais, N.; Thiyagarajan, J. A.; Perracini, M. R.; Park, E.; Van den Block, L.; Sumi, Y.; Sadana, R.; Banerjee, A.; Han, Z. A.What long-term care interventions have been published between 2010 and 2020? Results of a WHO scoping review identifying long-term care interventions for older people around the world2022JanBMJ Open121WOS:00074900150002410.1136/bmjopen-2021-054492	No	Excluded in title and abstract screening
384	Ariza-Zafra, F. J.; Romero-Galisteo, R. P.; Ruiz-Munoz, M.; Cuesta-Vargas, A. I.; Gonzalez-Sanchez, M.Cross-cultural adaptation and validation of the Spanish version of the Johns Hopkins Fall Risk Assessment Tool20224Disability & Rehabilitation4481457-146432957858https://dx.doi.org/10.1080/09638288.2020.1800836	No	Excluded in title and abstract screening
385	Arkkukangas, M.; Baathe, K. S.; Hamilton, J.; Ekholm, A.; Tonkonogi, M.Feasibility of a novel Judo4Balance - fall preventive exercise programme targeting community-dwelling older adults2020SepJournal of Frailty Sarcopenia & Falls5347-52https://dx.doi.org/10.22540/JFSF-05-047	No	Wrong study design
386	Arkkukangas, M.; Bååthe, K. S.; Ekholm, A.; Tonkonogi, M.A 10-week judo-based exercise programme improves physical functions such as balance, strength and falling techniques in working age adults2021BMC Public Health211744CN-0227719110.1186/s12889-021-10775-z	No	Excluded in title and abstract screening
387	Arkkukangas, M.; Cederbom, S.; Tonkonogi, M.; Umb Carlsson, O.Older adults' experiences with mHealth for fall prevention exercise: usability and promotion of behavior change strategies202045664Physiotherapy Theory & Practice4583931910707https://dx.doi.org/10.1080/09593985.2020.1712753	No	Excluded in title and abstract screening
388	Arkkukangas, M.; Cederbom, S.; Tonkonogi, M.; Umb Carlsson, O.Older adults' experiences with mHealth for fall prevention exercise: usability and promotion of behavior change strategies2021DecPhysiotherapy Theory & Practice37121346-135231910707https://dx.doi.org/10.1080/09593985.2020.1712753	No	Excluded in title and abstract screening
389	Arkkukangas, M.; Cederbom, S.Movement toward an evidence-Based, digital fall prevention future-Perceptions from a physiotherapy perspective202145979Physiotherapy Theory & Practice4590134791975https://dx.doi.org/10.1080/09593985.2021.2005198	No	Excluded in title and abstract screening
390	Arkkukangas, M.; Cederbom, S.Movement toward an evidence-Based, digital fall prevention future-Perceptions from a physiotherapy perspective202345658Physiotherapy theory and practice39(1)128-136636762820https://dx.doi.org/10.1080/09593985.2021.2005198	No	Excluded in title and abstract screening
391	Arkkukangas, M.; Cederbom, S.Movement toward an evidence-Based, digital fall prevention future-Perceptions from a physiotherapy perspective2023JanPhysiotherapy Theory & Practice391128-13634791975https://dx.doi.org/10.1080/09593985.2021.2005198	No	Excluded in title and abstract screening
392	Arkkukangas, M.; Hultgren, S.Implementation of motivational interviewing in a fall prevention exercise program: experiences from a randomized controlled trial2019May 14BMC Research Notes121270https://dx.doi.org/10.1186/s13104-019-4309-x	No	Wrong study design
393	Arkkukangas, M.; Johnson, S. T.; Hellstrom, K.; Anens, E.; Tonkonogi, M.; Larsson, U.Fall Prevention Exercises With or Without Behavior Change Support for Community-Dwelling Older Adults: A Two-Year Follow-Up of a Randomized Controlled Trial201945997Journal of Aging and Physical Activity28134-4131188707https://dx.doi.org/10.1123/japa.2019-0116	No	Excluded in title and abstract screening
394	Arkkukangas, M.; Johnson, S. T.; Hellstrom, K.; Soderlund, A.; Eriksson, S.; Johansson, A. C.A feasibility study of a randomised controlled trial comparing fall prevention using exercise with or without the support of motivational interviewing2015Preventive Medicine Reports2134-4026844061https://dx.doi.org/10.1016/j.pmedr.2015.01.007	No	Excluded in title and abstract screening
395	Arkkukangas, M.; Soderlund, A.; Eriksson, S.; Johansson, A. C.Fall Preventive Exercise With or Without Behavior Change Support for Community-Dwelling Older Adults: A Randomized Controlled Trial With Short-Term Follow-up2019Jan/MarJournal of Geriatric Physical Therapy4219-17https://dx.doi.org/10.1519/JPT.0000000000000129	No	No implementation strategy
396	Arkkukangas, M.; Stromqvist Baathe, K.; Ekholm, A.; Tonkonogi, M.Health promotion and prevention: The impact of specifically adapted judo-inspired training program on risk factors for falls among adults2020SeptemberPreventive Medicine Reports19 (no pagination)2005982825http://dx.doi.org/10.1016/j.pmedr.2020.101126	No	Excluded in title and abstract screening
397	Arkkukangas, M.; Sundler, A. J.; Soderlund, A.; Eriksson, S.; Johansson, A. C.Older persons' experiences of a home-based exercise program with behavioral change support2017DecPhysiotherapy Theory & Practice3312905-91328812402https://dx.doi.org/10.1080/09593985.2017.1359869	No	Excluded in title and abstract screening
398	Arkkukangas, M.Involvement of Older Adults, the Golden Resources, as a Primary Measure for Fall Prevention2023Clinical Interventions In Aging182165-217038149083https://dx.doi.org/10.2147/CIA.S430309	No	Excluded in title and abstract screening
399	Arkkukangas, M.Keep on and keep up the fall prevention work: older adults need evidence-based fall prevention actions now more than ever!2021European Journal of Physiotherapy23(1)456892007700910https://dx.doi.org/10.1080/21679169.2020.1864160	No	Excluded in title and abstract screening
400	Arkkukangas, Marina; Eriksson, Hans-Georg; Dension, EvaRisk factors for fall-related injuries among community-dwelling men and women over 70 years of age, based on social cognitive theory: results from a population study2021European Journal of Physiotherapy234221-226151455619. Language: English. Entry Date: 20210724. Revision Date: 20210724. Publication Type: Article10.1080/21679169.2019.1706631	No	Excluded in title and abstract screening
401	Arkkukangas, Marina; Tuvemo Johnson, Susanna; Hellstrom, Karin; Anens, Elisabeth; Tonkonogi, Michail; Larsson, UlfFall-prevention exercises with or without behavior change support for community-dwelling older adults: A 2-year follow-up of a randomized controlled trial2020FebJournal of Aging and Physical Activity28134-412020-32196-003https://dx.doi.org/10.1123/japa.2019-0116	No	Excluded in title and abstract screening
402	Arlati, S.; Colombo, V.; Spoladore, D.; Greci, L.; Pedroli, E.; Serino, S.; Cipresso, P.; Goulene, K.; Stramba-Badiale, M.; Riva, G.; Gaggioli, A.; Fserrigno, G.; Sacco, M.A Social Virtual Reality-Based Application for the Physical and Cognitive Training of the Elderly at Home201945667Sensors1921030634719https://dx.doi.org/10.3390/s19020261	No	Excluded in title and abstract screening
403	Armistead, L. T.; Hughes, T. D.; Larson, C. K.; Busby-Whitehead, J.; Ferreri, S. P.Integrating targeted consultant pharmacists into a new collaborative care model to reduce the risk of falls in older adults owing to the overuse of opioids and benzodiazepines202045912Journal of the American Pharmacists Association: JAPhA121232933865https://dx.doi.org/10.1016/j.japh.2020.08.038	No	Excluded in title and abstract screening
404	Armistead, L. T.; Hughes, T. D.; Larson, C. K.; Busby-Whitehead, J.; Ferreri, S. P.Integrating targeted consultant pharmacists into a new collaborative care model to reduce the risk of falls in older adults owing to the overuse of opioids and benzodiazepines2021Jan-FebJournal of the American Pharmacists Association: JAPhA611e16-e1832933865https://dx.doi.org/10.1016/j.japh.2020.08.038	No	Excluded in title and abstract screening
405	Armstead, A. B.; Wilkerson, J. M.; Gemeinhardt, G.; Nyitray, A.; Collins, D. M.Antiretroviral Therapy Adherence, Functional Independence, and Falls among People with HIV2021JulOccupational Therapy in Health Care353318-33534137654https://dx.doi.org/10.1080/07380577.2021.1938337	No	Excluded in title and abstract screening
406	Armstrong, F.; Nolan, E.; Mulvihill, C.; Nolan, A.; Szarata, A.Aiming for home: The effectiveness of occupational therapy intervention in facilitating goal achievement in a frail elderly active rehabilitation unit2013SeptemberIrish Journal of Medical Science182S225-S22671165824http://dx.doi.org/10.1007/s11845-013-0985-z	No	Excluded in title and abstract screening
407	Arnadottir, S. A.; Lundin-Olsson, L.; Gunnarsdottir, E. D.; Fisher, A. G.Application of Rasch analysis to examine psychometric aspects of the activities-specific balance confidence scale when used in a new cultural context2010JanArchives of Physical Medicine and Rehabilitation911156-6320103411https://dx.doi.org/10.1016/j.apmr.2009.09.010	No	Excluded in title and abstract screening
408	Arneitz, C.; Sinzig, M.; Fasching, G.Diagnostic and Clinical Management of Skull Fractures in Children2016Journal of Clinical Imaging Science64624584406http://dx.doi.org/10.4103/2156-7514.194261	No	Excluded in title and abstract screening
409	Arnetz, J. E.; Zhdanova, L. S.; Elsouhag, D.; Lichtenberg, P.; Luborsky, M. R.; Arnetz, B. B.Organizational climate determinants of resident safety culture in nursing homes2011DecGerontologist516739-4921708985https://dx.doi.org/10.1093/geront/gnr053	No	Excluded in title and abstract screening
410	Arnold, C. M.; Gyurcsik, N. C.Risk factors for falls in older adults with lower extremity arthritis: a conceptual framework of current knowledge and future directions2012Physiotherapy Canada643302-1423729967https://dx.doi.org/10.3138/ptc.2011-12BH	No	Excluded in title and abstract screening
411	Arnold, C.; Lanovaz, J.; Oates, A.; Craven, B.; Butcher, S.Does core stabilization training improve functional performance more than balance exercises alone in older adults at risk of falls?2011Physiotherapy (united kingdom).97eS86‐eS87CN-0108932010.1016/j.physio.2011.04.002	No	Excluded in title and abstract screening
412	Arnold, Catherine M.; Lanovaz, Joel; Farthing, Jonathan P.; Legg, Hayley; Weimer, Melanie; Kim, SooFall arrest strategy training improves upper body response time compared to standard fall prevention exercise in older women: A randomized trial2022Clinical Rehabilitation367940-951157382230. Language: English. Entry Date: 20220620. Revision Date: 20220621. Publication Type: Journal Article10.1177/0…	No	Excluded in title and abstract screening
413	Arnold, Cathy M.; Wallker-Johnston, JoAnn; Lanovaz, Joel L.; Lattimer, Lauren J.Does Fall Arrest Strategy Training Added to a Fall Prevention Programme Improve Balance, Strength, and Agility in Older Women? A Pilot Study2017Fall2017Physiotherapy Canada694323-332126095623. Language: English. Entry Date: 20171109. Revision Date: 20181204. Publication Type: Article10.3138/ptc.2016-27EP	No	Excluded in title and abstract screening
414	Arora, A.; Mahajan, H.Impact of Built Environment on Fear of Falls among older adults: A Systematic Review2024AprilArchives of Physical Medicine and Rehabilitation105(4)e1512031422271https://dx.doi.org/10.1016/j.apmr.2024.02.695	No	Excluded in title and abstract screening
415	Arora, Varun; Kimmel, Lara A.; Yu, Kathy; Gabbe, Belinda J.; Liew, Susan M.; Kamali Moaveni, AfshinTrampoline related injuries in adults2016Injury471192-196111929289. Language: English. Entry Date: 20180801. Revision Date: 20190620. Publication Type: journal article10.1016/j.injury.2015.09.002	No	Excluded in title and abstract screening
416	Arphorn, S.; Lertvarayut, T.; Kiatkitroj, K.; Theppitak, C.; Manothum, A.; Hara, K.; Ishimaru, T.Association between physical capacity and occupational falls among middle-aged and older farmers in Thailand: Using the self-check risk assessment tool in Japan2021JanJournal of Occupational Health631e1228734734459https://dx.doi.org/10.1002/1348-9585.12287	No	Excluded in title and abstract screening
417	Arrarte Martínez, Kepa; Cantera Fernández, Yolanda; Gómez Alcalde, Jose LuisPrevenir la fragilidad en personas mayores desde la comunidad: la experiencia de los Talleres de prevención de caídas. País Vasco2019International Journal of Integrated Care (IJIC)19S145689138165742. Language: Spanish. Entry Date: In Process. Revision Date: 20190823. Publication Type: Article. Supplement Title: 2019Annual…	No	Excluded in title and abstract screening
418	Arrieta, H.; Astrugue, C.; Regueme, S.; Durrieu, J.; Maillard, A.; Rieger, A.; Terrebonne, E.; Laurent, C.; Maget, B.; Servent, V.; Lavau-Denes, S.; Dauba, J.; Fonck, M.; Thiebaut, R.; Bourdel-Marchasson, I.Effects of a physical activity programme to prevent physical performance decline in onco-geriatric patients: a randomized multicentre trial20194Journal of Cachexia, Sarcopenia and Muscle102287…	No	Excluded in title and abstract screening
419	Arrieta, H.; Rezola-Pardo, C.; Gil, S. M.; Virgala, J.; Iturburu, M.; Antón, I.; González-Templado, V.; Irazusta, J.; Rodriguez-Larrad, A.Effects of Multicomponent Exercise on Frailty in Long-Term Nursing Homes: a Randomized Controlled Trial2019Journal of the American Geriatrics Society6761145‐1151CN-0191566110.1111/jgs.15824	No	Excluded in title and abstract screening
420	Asadollahzadeh, M.; Torkaman, R.; Torab-Mostaedi, M.New correlations for slip velocity and characteristic velocity in a rotary liquid-liquid extraction column2017NovChemical Engineering Research & Design127146-153WOS:00041590870001410.1016/j.cherd.2017.07.032	No	Excluded in title and abstract screening
421	Asall, Kim; Younji, Kim; Myungki, Ji; Jae-Young, LimUsefulness of the Kansas University Standing Balance Scale in inpatient rehabilitation: a retrospective validation study2024International Journal of Rehabilitation Research473221-229179093797. Language: English. Entry Date: 20240827. Revision Date: 20240827. Publication Type: Journal Article10.1097/MRR.0000000000000635	No	Excluded in title and abstract screening
422	Asciak, R.; Addala, D.; Karimjee, J.; Rana, M. S.; Tsikrika, S.; Hassan, M. F.; Mercer, R. M.; Hallifax, R. J.; Wrightson, J. M.; Psallidas, I.; Benamore, R.; Rahman, N. M.Chest Drain Fall-Out Rate According to Suturing Practices: A Retrospective Direct Comparison201801 JulRespiration96148-51622614028http://dx.doi.org/10.1159/000489230	No	Excluded in title and abstract screening
423	Ashari, A.; Hamid, T. A.; Hussain, M. R.; Hill, K. D.Effectiveness of Individualized Home-Based Exercise on Turning and Balance Performance Among Adults Older than 50 yrs: A Randomized Controlled Trial2016MayAmerican Journal of Physical Medicine and Rehabilitation955355-6526418489https://dx.doi.org/10.1097/PHM.0000000000000388	No	Excluded in title and abstract screening
424	Ashby, S.; Beech, R.Addressing the Healthcare Needs of an Ageing Population: The Need for an Integrated Solution2016AprInternational Journal of Collaborative Research on Internal Medicine & Public Health84316-320WOS:000393419000001	No	Excluded in title and abstract screening
425	Ashe, Maureen C.; dos Santos, Isis Kelly; Erome, Jefferson; Grant, Jared; Mollins, Juliana; Soh, Sze-EeSystematic review of adherence to technology-based falls prevention programs for community-dwelling older adults: Reimagining future interventions2024PLOS Digital Health391-23179422192. Language: English. Entry Date: 20240910. Revision Date: 20240910. Publication Type: Journal Article10.1371/jou…	No	Excluded in title and abstract screening
426	Ashida, S.; Hellem, A.; Bucklin, R.; Carson, M.; Casteel, C.Developing Community-Level Implementation Networks to Connect Older Adults to Evidence-Based Falls Prevention Programs2024Mar 20Health Promotion Practice15248399241237953https://dx.doi.org/10.1177/15248399241237953	No	Wrong study design
427	Ashizawa, R.; Honda, H.; Kameyama, Y.; Yoshimoto, Y.Effect of Pre-Hospitalization Fall History on Physical Activity and Sedentary Behavior After the Implementation of a Behavioral Change Approach in Patients with Minor Ischemic Stroke: A Secondary Analysis of a Randomized Controlled Trial2024OctInternational Journal of Behavioral Medicine315649-65837587353https://dx.doi.org/10.1007/s12529-023-102…	No	Excluded in title and abstract screening
428	Asiri, F.; A. LMohiza MA; Faia Aseeri, M.; Mehtab Alam, M.; Ataalla, S. M.; Alqahtani, M.; Alshahrani, A.Fall prevention knowledge and practice patterns among home healthcare professionals in southern Saudi Arabia: an observational study2018DecJournal of International Medical Research46125062-507330157696https://dx.doi.org/10.1177/0300060518789816	No	Excluded in title and abstract screening
429	Askari, M.; Eslami, S.; van Rijn, M.; Medlock, S.; Moll van Charante, E. P.; van der Velde, N.; de Rooij, S. E.; Abu-Hanna, A.Assessment of the quality of fall detection and management in primary care in the Netherlands based on the ACOVE quality indicators2016FebOsteoporosis International272569-7626194490https://dx.doi.org/10.1007/s00198-015-3235-6	No	Excluded in title and abstract screening
430	Askari, Marjan; Eslami, Saied; Scheffer, Alice; Medlock, Stephanie; Rooij, Sophia; Velde, Nathalie; Abu-Hanna, AmeenDifferent Risk-Increasing Drugs in Recurrent versus Single Fallers: Are Recurrent Fallers a Distinct Population?2013Drugs and Aging3010845-851104227647. Language: English. Entry Date: 20130917. Revision Date: 20200708. Publication Type: Journal Article10.1007/s40266-013-0110-z	No	Excluded in title and abstract screening
431	Aslam, R.; Hadi, D.; Shah, S. M. B.; Barron, E.Assessing our adherence to bone protection standards in metastatic prostate cancer in the largest Irish center: Are we falling behind?2024Journal of Clinical Oncology. Conference: Annual Meeting of the American Society of Clinical Oncology, ASCO4216 Supplement644913411	No	Excluded in title and abstract screening
432	Asmidawati, A.; Hamid, T. A.; Hussain, R. M.; Hill, K. D.Home based exercise to improve turning and mobility performance among community dwelling older adults: protocol for a randomized controlled trial2014SepBMC Geriatrics14WOS:00034188780000110.1186/1471-2318-14-100	No	Excluded in title and abstract screening
433	Asmus-Szepesi, K. J.; Flinterman, L. E.; Koopmanschap, M. A.; Nieboer, A. P.; Bakker, T. J.; Mackenbach, J. P.; Steyerberg, E. W.Evaluation of the Prevention and Reactivation Care Program (PReCaP) for the hospitalized elderly: A prospective nonrandomized controlled trial201530 MarClinical Interventions in Aging10649-661603926296http://dx.doi.org/10.2147/CIA.S77677	No	Excluded in title and abstract screening
434	Aspirot, A.; Candau, S.; Turgeon, N.; Mallet, L.Prevention of falls in the community: The role of community pharmacist2016OctoberEuropean Geriatric Medicine7 (Supplement 1)S137	No	Excluded in title and abstract screening
435	Astrone, P.; Perracini, M. R.; Martin, F. C.; Marsh, D. R.; Cesari, M.The potential of assessment based on the WHO framework of intrinsic capacity in fragility fracture prevention2022NovAging-Clinical & Experimental Research34112635-264335829991https://dx.doi.org/10.1007/s40520-022-02186-w	No	Excluded in title and abstract screening
436	Atler, Karen E.; Schmid, Arlene A.; Klinedinst, Tara C.; Grimm, Laura A.; Marchant, Tasha P.; Marchant, David R.; Malcolm, Matt P.The Relationship between Quality of Life, Activity and Participation among People with Type 2 Diabetes Mellitus2018Occupational Therapy in Health Care324341-362135992426. Language: English. Entry Date: 20190426. Revision Date: 20200324. Publication Type: Article10.1080…	No	Excluded in title and abstract screening
437	Atrsaei, A.; Hansen, C.; Elshehabi, M.; Solbrig, S.; Berg, D.; Liepelt-Scarfone, I.; Maetzler, W.; Aminian, K.Effect of Fear of Falling on Mobility Measured During Lab and Daily Activity Assessments in Parkinson's Disease202145991Frontiers in Aging Neuroscience13 (no pagination)636634552https://dx.doi.org/10.3389/fnagi.2021.722830	No	Excluded in title and abstract screening
438	Attanayake, P. M.; Reither, J.Development of a statistical analysis software for determining effectiveness of a comprehensive fall risk management protocol202317 DecBMJ Open Quality12(4) (no pagination)2029163123https://dx.doi.org/10.1136/bmjoq-2023-002450	No	Excluded in title and abstract screening
439	Auais, M.; Morin, S.; Finch, L.; Ahmad, S.; Mayo, N.A prospective 1-year study of care process and functional recovery following osteoporotic hip fractures2012MarchOsteoporosis International23S168-S16970741367http://dx.doi.org/10.1007/s00198-012-1928-7	No	Excluded in title and abstract screening
440	Aubertin-Leheudre, M.Preserving body & muscle composition in obese-osteopenic older women: highintensity interval training a potential intervention?2020DecemberOsteoporosis International31(SUPPL 1)S106634587411https://dx.doi.org/10.1007/s00198-020-05695-4	No	Excluded in title and abstract screening
441	Audsley, S.; Kendrick, D.; Logan, P.; Jones, M.; Orton, E.A randomised feasibility study assessing an intervention to keep adults physically active after falls management exercise programmes end2020Pilot & Feasibility Studies637https://dx.doi.org/10.1186/s40814-020-00570-9	No	No implementation strategy
442	Audsley, S.; Kendrick, D.; Logan, P.; Orton, E.Keeping adults physically active after Falls Management Exercise (FaME) programmes end: development of a physical activity maintenance intervention2021May 15Pilot & Feasibility Studies7110833992123https://dx.doi.org/10.1186/s40814-021-00844-w	No	Excluded in title and abstract screening
443	Audsley, S.; Maula, A.; Lam, Z.; Kendrick, D.; Logan, P.; Orton, E.Implementing strength and balance exercise programmes for the prevention of falls in older people: What intervention components work best to improve physical activity in older people? A systematic review2018OctJournal of Physical Activity & Health1510S131-S131WOS:000446516100442	No	Excluded in title and abstract screening
444	Audsley, S.; Orton, E.; Pip, L.; Denise, K.Keeping adults physically active after falls management exercise programmes end2020MayPhysiotherapy (United Kingdom)107 (Supplement 1)e20-e21http://dx.doi.org/10.1016/j.physio.2020.03.030	No	Conference abstract
445	Aung, T. N. N.; Aung, M. N.; Moolphate, S.; Koyanagi, Y.; Mulati, N.; Supakankunti, S.; Yuasa, M.Thai older people's willingness (Intention) to participate in a care prevention, community group exercise program: An assessment before implementing an intervention trial in chiang mai, northern thailand2021International Journal of Environmental Research and Public Health18(8) (no pagination)http://dx…	No	Wrong study design
446	Aung, T. N. N.; Moolphate, S.; Koyanagi, Y.; Angkurawaranon, C.; Supakankunti, S.; Yuasa, M.; Aung, M. N.Depression and Associated Factors among Community-Dwelling Thai Older Adults in Northern Thailand: The Relationship between History of Fall and Geriatric Depression2022825International Journal of Environmental Research & Public Health [Electronic Resource]19172536078289https://dx.doi.org/10.33…	No	Excluded in title and abstract screening
447	Aung, T. N. N.; Moolphate, S.; Koyanagi, Y.; Angkurawaranon, C.; Supakankunti, S.; Yuasa, M.; Aung, M. N.Determinants of Health-Related Quality of Life Among Community-Dwelling Thai Older Adults in Chiang Mai, Northern Thailand2022Risk Management & Healthcare Policy151761-177436164477https://dx.doi.org/10.2147/RMHP.S370353	No	Excluded in title and abstract screening
448	Autier, P.; Gandini, S.; Mullie, P.A systematic review: Influence of vitamin D supplementation on serum 25-hydroxyvitamin D concentration2012AugustJournal of Clinical Endocrinology and Metabolism9782606-2613365401948http://dx.doi.org/10.1210/jc.2012-1238	No	Excluded in title and abstract screening
449	Avanecean, D.; Calliste, D.; Contreras, T.; Lim, Y.; Fitzpatrick, A.Effectiveness of patient-centered interventions on falls in the acute care setting compared to usual care: a systematic review201712JBI Database Of Systematic Reviews And Implementation Reports15123006-304829219876https://dx.doi.org/10.11124/JBISRIR-2016-003331	No	Excluded in title and abstract screening
450	Avelar, N. C.; Bastone, A. C.; Alcântara, M. A.; Gomes, W. F.Effectiveness of aquatic and non-aquatic lower limb muscle endurance training in the static and dynamic balance of elderly people2010Revista brasileira de fisioterapia (Sao Carlos (Sao Paulo, Brazil))143229‐236CN-00769821	No	Excluded in title and abstract screening
451	Avelar, Núbia C. P.; Bastone, Alessandra C.; Alcântara, Marcus A.; Gomes, Wellington F.Efetividade do treinamento de resistência à fadiga dos músculos dos membros inferiores dentro e fora d'âgua no equilíbrio estâtico e dinâmico de idosos2010Brazilian Journal of Physical Therapy / Revista Brasileira de Fisioterapia143229-23653705654. Language: Portuguese. Entry Date: 20100917. Revision Date: 2018…	No	Excluded in title and abstract screening
452	Avery, N. S.; Phelan, E.; Crawford, C.; O'Young, T.; Bennett, K. A.Evaluation of a fall risk screening and management protocol in a pharmacist run anticoagulation clinic2015AprilJournal of the American Geriatrics Society63S27071856508http://dx.doi.org/10.1111/jgs.13439	No	Excluded in title and abstract screening
453	Aviles, J.; Porter, G. C.; Estabrooks, P. A.; Alexander, N. B.; Madigan, M. L.Potential Implementation of Reactive Balance Training within Continuing Care Retirement Communities2020Mar 15Translational Journal of the American College of Sports Medicine5651-5833447659https://dx.doi.org/10.1249/tjx.0000000000000120	No	Excluded in title and abstract screening
454	Avin, K. G.; Hanke, T. A.; Kirk-Sanchez, N.; McDonough, C. M.; Shubert, T. E.; Hardage, J.; Hartley, G.; Academy of Geriatric Physical Therapy of the American Physical Therapy, AssociationManagement of falls in community-dwelling older adults: clinical guidance statement from the Academy of Geriatric Physical Therapy of the American Physical Therapy Association2015JunPhysical Therapy956815-342557…	No	Excluded in title and abstract screening
455	Awoleke, Jacob Olumuyiwa; Olofinbiyi, Babatunde Ajayi; Awoleke, Adeola Olabisi; Omoyajowo, Adefunke ChristianahObstetric Correlates of Maternal Falls in Southern Nigeria2019Scientific World Journal45839137696232. Language: English. Entry Date: In Process. Revision Date: 20200131. Publication Type: journal article. Journal Subset: Biomedical10.1155/2019/9716919	No	Excluded in title and abstract screening
456	Awotidebe, T. O.; Ativie, R. N.; Oke, K. I.; Akindele, M. O.; Adedoyin, R. A.; Olaogun, M. O. B.; Olubayode, T. E.; Kolawole, B. A.Relationships among exercise capacity, dynamic balance and gait characteristics of Nigerian patients with type-2 diabetes: an indication for fall prevention2016DecJournal of Exercise Rehabilitation126581-588WOS:00044691960001310.12965/jer.1632706.353	No	Excluded in title and abstract screening
457	Axelsson, K.; Lundh, D.; Lorentzon, M.Alendronate treatment is associated with reduced fracture risk and maintained safety in the oldest old2017Journal of bone and mineral research. Conference: 2016 annual meeting of the american society for bone and mineral research, ASBMR 2016. United states31Supplement 1) (no paginationCN-0146229610.1002/jbmr.3107	No	Excluded in title and abstract screening
458	Axmon, A.; Ahlström, G.; Sandberg, M.Falls resulting in health care among older people with intellectual disability in comparison with the general population2019Journal of Intellectual Disability Research633193-204134577012. Language: English. Entry Date: 20190211. Revision Date: 20200302. Publication Type: Article10.1111/jir.12564	No	Excluded in title and abstract screening
459	AY Wu; C MunteanuUnderstanding older users' acceptance of wearable interfaces for sensor-based fall risk assessment2018Proceedings of the 2018 CHI conference on …	No	Excluded in title and abstract screening
460	Aydeniz, A.; Eskiyurt, N.; Yazgan, P.; Kutsal, Y. G.; Eyigor, S.; Borman, P.; Gokkaya, K. O.; Altindat, O.; Beyazova, M.; Ceceli, E.; Dotan, A.; Hizmetli, S.; Irdesel, J.; Karapolat, H.; Madenci, E.; Nacir, B.; Okumus, M.; Ortancil, O.; Toraman, F.; Turhan, N.; Yatci, I.Physical, functional and sociocultural parameters that predict falls in elderly. [Turkish, English]2013AprilTurkiye Fiziksel Tip…	No	Excluded in title and abstract screening
461	Aydin, C.; Donaldson, N.; Aronow, H. U.; Fridman, M.; Brown, D. S.Improving hospital patient falls: leveraging staffing characteristics and processes of care2015MayJournal of Nursing Administration455254-6225906133https://dx.doi.org/10.1097/NNA.0000000000000195	No	Excluded in title and abstract screening
462	Aydin, S.; Kurcer, M. A.; Erdogan, Z.Development of the protection against osteoporotic fractures scale2021Turk Osteoporoz Dergisi27(1)458392011865560http://dx.doi.org/10.4274/TOD.GALENOS.2020.42103	No	Excluded in title and abstract screening
463	Ayed, I.; Ghazel, A.; Jaume, I. Capo A.; Moya-Alcover, G.; Varona, J.; Martinez-Bueso, P.Feasibility of Kinect-Based Games for Balance Rehabilitation: A Case Study2018Journal of Healthcare Engineering2018757486030123443https://dx.doi.org/10.1155/2018/7574860	No	Excluded in title and abstract screening
464	Ayena, J. C.; Tremblay, L. E.; Otis, M. J.; Menelas, B. J.Comparing auditory, visual and vibrotactile cues in individuals with Parkinson's disease for reducing risk of falling over different types of soil201712Somatosensory and Motor Research344226-23429318933https://dx.doi.org/10.1080/08990220.2017.1421157	No	Excluded in title and abstract screening
465	Ayton, D. R.; Barker, A. L.; Morello, R. T.; Brand, C. A.; Talevski, J.; Landgren, F. S.; Melhem, M. M.; Bian, E.; Brauer, S. G.; Hill, K. D.; Livingston, P. M.; Botti, M.Barriers and enablers to the implementation of the 6-PACK falls prevention program: A pre-implementation study in hospitals participating in a cluster randomised controlled trial2017PLoS ONE [Electronic Resource]122e017193228207…	No	Excluded in title and abstract screening
466	Ayton, Darshini; Morello, Renata; Natora, Aleksandra; Yallop, Sarah; Barker, Anna; Soh, Sze‐EePerceptions of falls and falls prevention interventions among Personal Alert Victoria clients2018Health & Social Care in the Community266970-978132188758. Language: English. Entry Date: 20181009. Revision Date: 20191101. Publication Type: Article10.1111/hsc.12626	No	Excluded in title and abstract screening
467	Azagra, R.; Gabriel-Escoda, P.; Zwart-Salmeron, M.; Caballero-Gomez, M. F.; Cabanas-Valdes, R.; Aguye-Batista, A.; Diaz-Herrera, M. A.; Puchol-Ruiz, N.; Pujol-Salud, J.; Clemente-Azagra, C.Preventing Falls Puts a Stop to Fragility Fractures among the Elderly in Catalonia (Spain) Using the Otago Exercise Program2023JulyAging Clinical and Experimental Research35(Supplement 1)S418-S419642121099https…	No	Excluded in title and abstract screening
468	Azarbakhsh, H.; Jafari, F.; Dehghani, S. S.; Hassanzadeh, J.; Janfada, M.; Mirahmadizadeh, A.Trend Analysis of Unintentional Fall Mortality and Years of Life Lost in the Fars Province of Iran, 2004-20192024JunIranian Journal of Public Health5361427-1436WOS:001251468100021	No	Excluded in title and abstract screening
469	Azarpaikan, A.; Taheri Torbati, H.Effect of somatosensory and neurofeedback training on balance in older healthy adults: a preliminary investigation2018Aging Clinical and Experimental Research307745‐753CN-0164332310.1007/s40520-017-0835-3	No	Excluded in title and abstract screening
470	Azim, M. E.; Asghar, E.; Babur, M. N.; Rathore, F. A.Fall risk screening and balance rehabilitation in elderly: a missing healthcare intervention in Pakistani healthcare system2023MarchJournal of the Pakistan Medical Association73(3)715-7172023057351https://dx.doi.org/10.47391/JPMA.23-23	No	Excluded in title and abstract screening
471	Azizan, A.Challenges and opportunities in sensor-based fall prevention for older adults: a bibliometric review2024NovJournal of Enabling Technologies184306-31810.1108/jet-02-2024-0011	No	Wrong study design
472	B Hartung; M LalondeThe use of non-slip socks to prevent falls among hospitalized older adults: A literature review2017Geriatric nursing	No	Excluded in title and abstract screening
473	B PetterssonFall prevention exercise for older adults: self-management with support of digital technology2021	No	Excluded in title and abstract screening
474	BA Damoiseaux-Volman; S Medlock; MD van der Eijk; ...Falls and delirium in older inpatients: work-as-imagined, work-as-done and preferences for clinical decision support systems2021Safety science	No	Excluded in title and abstract screening
475	Ba, H. M.; Maasalu, K.; Ho, B. D.Reducing Falls among Asian Community-dwelling Older People through Fall Prevention Programs: An Integrative Review2022Oct-DecPacific Rim International Journal of Nursing Research264658-673WOS:000869494000009	No	Excluded in title and abstract screening
476	Babaniji, O.; Javaid, S.; Anthony, M.; Ellis, P.Beers criteria as an educational and quality improvement tool in hospitalized elderly patients2019AprilJournal of the American Geriatrics Society67 (Supplement 1)S296627351296http://dx.doi.org/10.1111/jgs.15898	No	Excluded in title and abstract screening
477	Babatsikou, F.; Kotsalou, I.; Koutis, C.Falls in elderly population: Epidemiology, causes and preventive interventions2018Review of Clinical Pharmacology and Pharmacokinetics, International Edition32291-99624705205	No	Excluded in title and abstract screening
478	Babine, R. L.; Hyrkas, K. E.; Hallen, S.; Wierman, H. R.; Bachand, D. A.; Chapman, J. L.; Fuller, V. J.Falls and delirium in an acute care setting: A retrospective chart review before and after an organisation-wide interprofessional education2018AprJournal of Clinical Nursing2745876e1429-e144129314374https://dx.doi.org/10.1111/jocn.14259	No	Excluded in title and abstract screening
479	Babine, R. L.; Hyrkas, K. E.; McKenzie, C. G.; Wierman, H. R.Mobilizing older adults: A multi-site, exploratory and observational study on patients enrolled in the Hospital Elder Life Program (HELP)2019May-JunGeriatric nursing403239-245WOS:00047433220000210.1016/j.gerinurse.2018.10.005	No	Excluded in title and abstract screening
480	Babine, Rhonda L.; Farrington, Stacey; Wierman, Heidi R.HELP prevent falls by preventing delirium2013Nursing43518-2187445676. Language: English. Entry Date: 20130507. Revision Date: 20191107. Publication Type: Article10.1097/01.NURSE.0000428710.81378.aa	No	Excluded in title and abstract screening
481	Baccouch, R.; Ben Waer, F.; Laatar, R.; Borji, R.; Rebai, H.; Sahli, S.Swimming, better than tennis, develops sensorimotor adaptabilities involved in postural balance in 5-6-year-old children202301 MarSomatosensory & Motor Research40(1)45839639806031https://dx.doi.org/10.1080/08990220.2022.2157386	No	Excluded in title and abstract screening
482	Baccouch, R.; Ben Waer, F.; Laatar, R.; Borji, R.; Rebai, H.; Sahli, S.Swimming, better than tennis, develops sensorimotor adaptabilities involved in postural balance in 5-6-year-old children20233Somatosensory & Motor Research4014583936524580https://dx.doi.org/10.1080/08990220.2022.2157386	No	Excluded in title and abstract screening
483	Badr, A. F.; Kurdi, S.; Alshehri, S.; McManus, C.; Lee, J.Pharmacists' interventions to reduce sedative/hypnotic use for insomnia in hospitalized patients2018DecemberSaudi Pharmaceutical Journal2681204-12072000972711http://dx.doi.org/10.1016/j.jsps.2018.07.010	No	Excluded in title and abstract screening
484	Bae, J.; Cho, S. I.Effects of community-based comprehensive fall prevention program on muscle strength, postural balance and fall efficacy in elderly people. [Korean]201401 DecJournal of Korean Academy of Nursing446697-707606321340http://dx.doi.org/10.4040/jkan.2014.44.6.697	No	Excluded in title and abstract screening
485	Baek, S.; Piao, J.; Jin, Y.; Lee, S. M.Validity of the Morse Fall Scale implemented in an electronic medical record system2014SepJournal of Clinical Nursing2317-182434-4024112535https://dx.doi.org/10.1111/jocn.12359	No	Excluded in title and abstract screening
486	Baeyens, H.; Deconinck, J.; Desmet, P.; Delandsheere, D.; Maenhout, E.; De Baets, P.; De Groote, W.; Willems, J.; Deveneyns, E.; Claeys, G.; Meulewater, I.; Vanhullebusch, J.; Standaert, F.; Rathe, L.; Van Damme, P.; Debackere, E.Vitamin D supplementation in nursing home residents: Mission impossible?2010SeptemberEuropean Geriatric Medicine1S12771298176http://dx.doi.org/10.1016/j.eurger.2010.07.0…	No	Excluded in title and abstract screening
487	Baez, M.; Khaghani Far, I.; Ibarra, F.; Ferron, M.; Didino, D.; Casati, F.Effects of online group exercises for older adults on physical, psychological and social wellbeing: a randomized pilot trial2017PeerJ5e3150https://dx.doi.org/10.7717/peerj.3150	No	No implementation strategy
488	Bagaria, D.; Ratan, A.; Gupta, A.; Kumar, A.; Kumar, S.; Mishra, B.; Sagar, S.Changing aspects in the management of splenic injury patients: Experience of 129 isolated splenic injury patients at level 1 trauma center from India2019January-MarchJournal of Emergencies, Trauma and Shock12135-39627396344http://dx.doi.org/10.4103/JETS.JETS_1_18	No	Excluded in title and abstract screening
489	Baggen, R. J.; Van Roie, E.; Verschueren, S. M.; Van Driessche, S.; Coudyzer, W.; van Dieen, J. H.; Delecluse, C.Bench stepping with incremental heights improves muscle volume, strength and functional performance in older women2019JuneExperimental Gerontology1206-142001634386http://dx.doi.org/10.1016/j.exger.2019.02.013	No	Excluded in title and abstract screening
490	Baggen, R.; Bladel, A. V.; Prins, M.; Stappers, J.; Bouche, K.; Maes, L.; Letter, M. D.; Cambier, D.; Santens, P.Visual perturbation training reduces visual dependency and improves gait in people with Parkinson's disease2024Gait & Posture11313‐14CN-0276120810.1016/j.gaitpost.2024.07.025	No	Excluded in title and abstract screening
491	Baggen, R.; Van Bladel, A.; Prins, M.; Bouche, K.; Maes, L.; De Letter, M.; Cambier, D.; Santens, P.Visual perturbation training to reduce fall risk in people with Parkinson's disease2023Journal of Parkinson's Disease13206CN-0261483210.3233/JPD-2399900	No	Excluded in title and abstract screening
492	Bahrmann, P.; Wehling, M.; Ropers, D.; Flohr, J.; Leischker, A.; Rother, J.[Optimal stroke prevention in the geriatric patient with atrial fibrillation: position paper of an interdisciplinary expert panel]2014Oct 09MMW Fortschritte der Medizin156 Suppl 384-825417446	No	Excluded in title and abstract screening
493	Bahrmann, P.; Wehling, M.; Ropers, D.; Flohr, J.; Leischker, A.; Rother, J.Optimal Stroke Prevention in the Geriatric Patient with Atrial Fibrillation: Position Paper of an Interdisciplinary Expert Panel2015OctDrug Research6510505-1425285794https://dx.doi.org/10.1055/s-0034-1389984	No	Excluded in title and abstract screening
494	Bailey, C.; Aitken, D.; Wilson, G.; Hodgson, P.; Douglas, B.; Docking, R."What? That's for Old People, that." Home Adaptations, Ageing and Stigmatisation: A Qualitative Inquiry201945881International Journal of Environmental Research & Public Health [Electronic Resource]1624831817959https://dx.doi.org/10.3390/ijerph16244989	No	Excluded in title and abstract screening
495	Bailey, C.; King, K.; Dromey, B.; Wynne, C.Fear of falling and older adult peer production of audio-visual discussion material2010Educational Gerontology369781-797105075504. Language: English. Entry Date: 20101001. Revision Date: 20200708. Publication Type: Journal Article10.1080/03601277.2010.485024	No	Excluded in title and abstract screening
496	Bailey, Patricia Hill; Rietze, Lori Lynn; Moroso, Sandra; Szilva, NatalieA description of a process to calibrate the Morse fall scale in a long-term care home2011Applied Nursing Research244263-268104600170. Language: English. Entry Date: 20111227. Revision Date: 20200708. Publication Type: Journal Article10.1016/j.apnr.2009.11.004	No	Excluded in title and abstract screening
497	Baim, S.; Blank, R.Approaches to Fracture Risk Assessment and Prevention20214Current Osteoporosis Reports192158-16533523422https://dx.doi.org/10.1007/s11914-021-00659-x	No	Excluded in title and abstract screening
498	Baines, R.; Langelaan, M.; de Bruijne, M.; Spreeuwenberg, P.; Wagner, C.How effective are patient safety initiatives? A retrospective patient record review study of changes to patient safety over time2015SepBMJ Quality & Safety249561-7126150548https://dx.doi.org/10.1136/bmjqs-2014-003702	No	Excluded in title and abstract screening
499	Baixinho, Cristina Lavareda; Dixe, Maria dos Anjos; Henriques, Maria AdrianaGestionar el ambiente para prevenir la caída en los ancianos institucionalizados: validación de protocolo20182018 primer-segundo trimestreIndex de Enfermería274568972-76132197733. Language: Spanish. Entry Date: 20181010. Revision Date: 20181205. Publication Type: Article	No	Excluded in title and abstract screening
500	Baixinho, Cristina Lavareda; dos Anjos Dixe, Maria¿Cuáles son las prácticas y comportamientos de los mayores institucionalizados para prevenir las caídas?2017Index de Enfermería264255-259128387527. Language: Spanish. Entry Date: 20180320. Revision Date: 20180618. Publication Type: Article	No	Excluded in title and abstract screening
501	Baixinho, Cristina Rosa Soares Lavareda; dixe, Maria dos Anjos Coelho RodriguesMonitoring episodes of falling in an institution for the elderly2014Revista Eletronica de Enfermagem16128-34103956758. Language: Portuguese. Entry Date: 20140604. Revision Date: 20150818. Publication Type: Journal Article10.5216/ree.v16i1.20650.	No	Excluded in title and abstract screening
502	Bajaj, S.Evidence based geriatric exercises with deprescriptional physical activity forms mainstay in life time falls prevention exercises plan2019MayOsteoporosis International30 (Supplement 1)S79-S80628596951http://dx.doi.org/10.1007/s00198-018-04815-5	No	Excluded in title and abstract screening
503	Bajdek, N.; Latham, N. K.; Dishaw, M.; Farrell, S.; Shang, Y. V.; Pencina, K. M.; Valderrabano, R.; McAlevey, M.; Dixon, R.; Williams, A.; et al.,Feasibility of a Multicomponent Digital Fall Prevention Exercise Intervention for At-Risk Older Adults2024Journal of Frailty and AgingCN-0269141010.14283/jfa.2024.35	No	Excluded in title and abstract screening
504	Bajdek, N.; Latham, N.; Dishaw, M.; Farrell, S.; Williams, A.; Hachen, N.; Reid, K.FEASIBILITY OF A DIGITAL FALL PREVENTION EXERCISE PROGRAM FOR AT-RISK OLDER ADULTS2023DecInnovation in Aging7381-381WOS:001178258401603	No	Excluded in title and abstract screening
505	Bajraktari, S.; Sandlund, M.; Zingmark, M.Health-promoting and preventive interventions for community-dwelling older people published from inception to 2019: a scoping review to guide decision making in a Swedish municipality context2020Archives of Public Health789733072316https://dx.doi.org/10.1186/s13690-020-00480-5	No	Excluded in title and abstract screening
506	Bajraktari, S.; Zingmark, M.; Pettersson, B.; Rosendahl, E.; Lundin-Olsson, L.; Sandlund, M.Reaching Older People With a Digital Fall Prevention Intervention in a Swedish Municipality Context-an Observational Study2022AprFrontiers in Public Health10WOS:00079583540000110.3389/fpubh.2022.857652	No	Excluded in title and abstract screening
507	Bajraktari, Saranda; Sandlund, Marlene; Pettersson, Beatrice; Rosendahl, Erik; Zingmark, MagnusCost-effectiveness analysis of the digital fall preventive intervention Safe Step among community-dwelling older people aged 70 and older2024European Journal of Ageing21145931180500591. Language: English. Entry Date: 20241104. Revision Date: 20241104. Publication Type: Journal Article10.1007/s10433-024-…	No	Excluded in title and abstract screening
508	Bajwa, R. K.; Goldberg, S. E.; Van der Wardt, V.; Burgon, C.; Di Lorito, C.; Godfrey, M.; Dunlop, M.; Logan, P.; Masud, T.; Gladman, J.; Smith, H.; Hood-Moore, V.; Booth, V.; Das Nair, R.; Pollock, K.; Vedhara, K.; Edwards, R. T.; Jones, C.; Hoare, Z.; Brand, A.; Harwood, R. H.A randomised controlled trial of an exercise intervention promoting activity, independence and stability in older adults …	No	Excluded in title and abstract screening
509	Baker, Breanne S.; Royse, Lisa A.; Warne-Griggs, Melissa; Weitzel, Kelsey J.; Miller, Kristin; Ball, Stephen D.; Duren, Dana L.Using A Mixed Methods Design To Better Understand Older Adults' Responses To Resistance Training...2021 ACSM Annual Meeting & World Congresses [Virtual], June 1-5, 20212021Medicine and Science in Sports and Exercise53239-239152582153. Language: English. Entry Date: 202109…	No	Excluded in title and abstract screening
510	Baker, Brenda; Dupree, JeanettePatient Falls in Labor and Delivery2015JOGNN: Journal of Obstetric, Gynecologic & Neonatal Nursing44S17-S17109793657. Language: English. Entry Date: 20150609. Revision Date: 20150923. Publication Type: Journal Article. Supplement Title: Jun2015 Supplement. Journal Subset: Core Nursing10.1111/1552-6909.12683	No	Excluded in title and abstract screening
511	Baker, D. I.; Leo-Summers, L.; Murphy, T. E.; Katz, B.; Capobianco, B. A.Intervention to Prevent Falls: Community-Based Clinics20197Journal of Applied Gerontology387999-101028737101https://dx.doi.org/10.1177/0733464817721113	No	Excluded in title and abstract screening
512	Baker, T. B.; Gustafson, D. H.; Shah, D.How can research keep up with eHealth? Ten strategies for increasing the timeliness and usefulness of eHealth research201445707Journal of Medical Internet Research162e3624554442https://dx.doi.org/10.2196/jmir.2925	No	Excluded in title and abstract screening
513	Bakker, J.; Donath, L.; Rein, R.Balance training monitoring and individual response during unstable vs. stable balance Exergaming in elderly adults: findings from a randomized controlled trial2020Experimental Gerontology139CN-0215876610.1016/j.exger.2020.111037	No	Excluded in title and abstract screening
514	Bakker, L. B. M.; Lamoth, C. J. C.; Vetrovsky, T.; Gruber, M.; Caljouw, S. R.; Nieboer, W.; Taube, W.; van Dieen, J. H.; Granacher, U.; Hortobagyi, T.Neural Correlates of Balance Skill Learning in Young and Older Individuals: A Systematic Review and Meta-analysis202445664Sports Medicine - Open101338185708https://dx.doi.org/10.1186/s40798-023-00668-3	No	Excluded in title and abstract screening
515	Balachandar, N.; Sim, S.; Tan, P. J.; Mallya, J.; Ismail, N. H.; Chan, A.; Wong, C. H.Barriers to discussing fall prevention with healthcare professionals amongst community-dwelling Singaporean older adults2019DecemberAge and Ageing48 (2)iv28631302807http://dx.doi.org/10.1093/ageing/afz164.136	No	Excluded in title and abstract screening
516	Balaguera, Henri U.; Wise, Diana; Chun Yin, Ng; Han-Wen, Tso; Wan-Lin, Chiang; Hutchinson, Aimee M.; Galvin, Tracy; Hilborne, Lee; Hoffman, Cathy; Chi-Cheng, Huang; Wang, C. Jason; Ng, Chun Yin; Tso, Han-Wen; Chiang, Wan-Lin; Huang, Chi-ChengUsing a Medical Intranet of Things System to Prevent Bed Falls in an Acute Care Hospital: A Pilot Study2017Journal of Medical Internet Research19545658123525…	No	Excluded in title and abstract screening
517	Balderson, B. H.; Gray, S. L.; Fujii, M. M.; Nakata, K. G.; Williamson, B. D.; Cook, A. J.; Wellman, R.; Theis, M. K.; Lewis, C. C.; Key, D.; Phelan, E. A.A health-system-embedded deprescribing intervention targeting patients and providers to prevent falls in older adults (STOP-FALLS trial): study protocol for a pragmatic cluster-randomized controlled trial2023May 11Trials [Electronic Resource]24…	No	Excluded in title and abstract screening
518	Balderson, B. H.; Gray, S. L.; Fujii, M. M.; Nakata, K. G.; Williamson, B. D.; Cook, A. J.; Wellman, R.; Theis, M. K.; Lewis, C. C.; Key, D.; Phelan, E. A.A health-system-embedded deprescribing intervention targeting patients and providers to prevent falls in older adults (STOP-FALLS trial): study protocol for a pragmatic cluster-randomized controlled trial2023DecemberTrials [Electronic Resource]…	No	Excluded in title and abstract screening
519	Balducci, S.; Conti, F.; Sacchetti, M.; Russo, C. R.; Argento, G.; Haxhi, J.; Orlando, G.; Rapisarda, G.; D'Errico, V.; Cardelli, P.; et al.,Study to Weigh the Effect of Exercise Training on BONE quality and strength (SWEET BONE) in type 2 diabetes: study protocol for a randomised clinical trial2019BMJ Open911CN-0200547710.1136/bmjopen-2018-027429	No	Excluded in title and abstract screening
520	Baldwin, G.; Breiding, M.; Sleet, D.Using the public health model to address unintentional injuries and TBI: A perspective from the Centers for Disease Control and Prevention (CDC)2016Jun 30NeuroRehabilitation393345-927497467https://dx.doi.org/10.3233/NRE-161366	No	Excluded in title and abstract screening
521	Baleiras, M. M.; De Matos, L. V.; Fernandes, L.; Neves, M. T.; Alves, F.; Ferreira, A.; Miranda, H.; Martins, A.Aromatase inhibitors and bone health in elderly women with early breast cancer: Real-world data2021Cancer Research. Conference824 SUPPL637628632https://dx.doi.org/10.1158/1538-7445.SABCS21-P4-10-19	No	Excluded in title and abstract screening
522	Ball, S. D.; Miller, K.; Weitzel, K. J.; Baker, B. S.How to Build and Sustain a Transdisciplinary Community-based Exercise Program for Older Adults2023Journal of Extension613WOS:00118827460000310.34068/joe.61.03.10	No	Excluded in title and abstract screening
523	Ball, S.; Gammon, R.; Kelly, P. J.; Cheng, A. L.; Chertoff, K.; Kaume, L.; Abreu, E. L.; Brotto, M.Outcomes of Stay Strong, Stay Healthy in community settings2013DecJournal of Aging and Health2581388-9724150062https://dx.doi.org/10.1177/0898264313507318	No	Excluded in title and abstract screening
524	Ballesteros, J. M.; Struijk, E. A.; Rodriguez-Artalejo, F.; Lopez-Garcia, E.Mediterranean diet and risk of falling in community-dwelling older adults20201Clinical Nutrition391276-28130824269https://dx.doi.org/10.1016/j.clnu.2019.02.004	No	Excluded in title and abstract screening
525	Balogun, S. A.; Sharman, J. E.; Callisaya, M. L.The Tasmanian electronic falls ascertainment tool-A pilot study2021SepAustralasian Journal on Ageing403328-33333569814https://dx.doi.org/10.1111/ajag.12911	No	Excluded in title and abstract screening
526	Balzer, K.; Bremer, M.; Schramm, S.; Luhmann, D.; Raspe, H.Falls prevention for the elderly2012GMS Health Technology Assessment8Doc0122536299https://dx.doi.org/10.3205/hta000099	No	Excluded in title and abstract screening
527	Balzer, K.; Luhmann, D.[Cochrane review of fall prevention measures. The conclusion is not supported by the results]2011AprPflege Zeitschrift644224-521520518	No	Excluded in title and abstract screening
528	Bamgbade, S.; Dearmon, V.Fall Prevention for Older Adults Receiving Home Healthcare2016FebHome Healthcare Now34268-75https://dx.doi.org/10.1097/NHH.0000000000000333	No	Wrong study design
529	Bamzar, R.Assessing the quality of the indoor environment of senior housing for a better mobility: a Swedish case study2019MarJournal of Housing and the Built Environment34123-60WOS:00045994560000210.1007/s10901-018-9623-4	No	Excluded in title and abstract screening
530	Banerjee, J.; Benger, J.; Treml, J.; Martin, F. C.; Grant, R.; Lowe, D.; Potter, J.; Husk, J.The National Falls and Bone Health Audit: implications for UK emergency care2012OctEmergency Medicine Journal2910830-222045604https://dx.doi.org/10.1136/emermed-2011-200501	No	Excluded in title and abstract screening
531	Bao, D. Y.; Wu, L. Y.; Cheng, Q. Y.Effect of a comprehensive geriatric assessment nursing intervention model on older patients with diabetes and hypertension202416 JulWorld Journal of Clinical Cases12(20)4065-40732033107571https://dx.doi.org/10.12998/wjcc.v12.i20.4065	No	Excluded in title and abstract screening
532	Bao, D. Y.; Wu, L. Y.; Cheng, Q. Y.Effect of a comprehensive geriatric assessment nursing intervention model on older patients with diabetes and hypertension2024Jul 16World Journal of Clinical Cases12204065-407339015917https://dx.doi.org/10.12998/wjcc.v12.i20.4065	No	Excluded in title and abstract screening
533	Bao, G.; Liu, Y.; Zhang, W.; Luo, Y.; Zhu, L.; Jin, J.Accuracy of self-perceived risk of falls among hospitalised adults in China: an observational study20221222BMJ Open1212e06529636549717https://dx.doi.org/10.1136/bmjopen-2022-065296	No	Excluded in title and abstract screening
534	Bao, H.; Pai, S. G. S.; Singh, N. B.; Pham, B. T. P.; Siva Subramaniam, S. M.; Theng, Y. L.; Lee, E. W. J.Single or Multiplayer Mode? Examining the Effects of Exergames in Improving Physical Health and Well-Being Among Older Adults2024Games for health journalCN-0275971510.1089/g4h.2023.0241	No	Excluded in title and abstract screening
535	Baran, Leyla; Gunes, UlkuPredictive Validity of Three Fall Risk Assessment Tools in Nursing Home Residents in Turkey: A Comparison of the Psychometric Properties2018International Journal of Caring Sciences36-44129399239. Language: English. Entry Date: 20180509. Revision Date: 20180509. Publication Type: Article	No	Excluded in title and abstract screening
536	Baranes, G.; Hayek, R.; Gutman, I.; Frenkel-Toledo, S.; Springer, S.Use of the Brief-BESTest partially instrumented with accelerometry to detect balance deterioration in middle-age202445970Aging-Clinical & Experimental Research36121439520609https://dx.doi.org/10.1007/s40520-024-02868-7	No	Excluded in title and abstract screening
537	Barash, M. P.; Engelhard, E. S.; Elboim-Gabyzon, M.; Gidron, Y.Effects of Physical Therapy Integrated with Dance/Movement Therapy on Heart Rate Variability and Fall-Related Variables: A Preliminary Controlled Trial202445536American Journal of Dance TherapyWOS:00131559740000210.1007/s10465-024-09407-x	No	Excluded in title and abstract screening
538	Barbareschi, Giulia; Holloway, CatherineUnderstanding independent wheelchair transfers. Perspectives from stakeholders2020Disability & Rehabilitation: Assistive Technology155545-552144473194. Language: English. Entry Date: 20200721. Revision Date: 20200721. Publication Type: Article10.1080/17483107.2019.1594407	No	Excluded in title and abstract screening
539	Barbosa, P. M.; Martins, A. C.; Santos, P. C.; Dias, R.; Pereira, P.; Pinto, B.; Moniz, R.; Casaca, A. C.; Silva, R.; Melo, C.; Silva, A. L.; Bigode, M. J.; Mendes, H.; da Silva, M. G.The MOVE.TE Falls Prevention and Management Program: lessons learnt in the Portuguese context2020JunJournal of Frailty Sarcopenia & Falls5242-4632510030https://dx.doi.org/10.22540/JFSF-05-042	No	Excluded in title and abstract screening
540	Barbour, Kamil E.; Stevens, Judy A.; Helmick, Charles G.; Luo, Yao-Hua; Murphy, Louise B.; Hootman, Jennifer M.; Theis, Kristina; Anderson, Lynda A.; Baker, Nancy A.; Sugerman, David E.Falls and fall injuries among adults with arthritis--United States, 20122014MMWR: Morbidity and Mortality Weekly Report6317379-383103941884. Corporate Author: Division of Population Health, National Center for Chro…	No	Excluded in title and abstract screening
541	Bardes, A.; Sivak-Callcott, J.; Chen, C.; Nguyen, J.Eye and facial injury from falls in a rural, Appalachian elderly population2014AprilInvestigative Ophthalmology and Visual Science55 (13)1673616118497	No	Excluded in title and abstract screening
542	Bardes, James M.; Grabo, Daniel J.; Donovan, James; Albuquerque, Alexander; Coleman, Kennith Conley; Wen, Sijin; Wilson, Alison; Nguyen, John; Bardes, AllisonHalf of geriatric trauma patients have significant ocular disease: Findings of a novel trauma provider eye examination for vision screening2021Journal of Trauma & Acute Care Surgery911148-153151765850. Language: English. Entry Date: 20210925…	No	Excluded in title and abstract screening
543	Baris, V. K.; Intepeler, S. S.Views of key stakeholders on the causes of patient falls and prevention interventions: A qualitative study using the international classification of functioning, disability and health2019FebJournal of Clinical Nursing2845750615-628WOS:00045524440002310.1111/jocn.14656	No	Excluded in title and abstract screening
544	Barker, A. L.; Bird, M. L.; Talevski, J.Effect of pilates exercise for improving balance in older adults: a systematic review with meta-analysis2015AprArchives of Physical Medicine and Rehabilitation964715-2325511371https://dx.doi.org/10.1016/j.apmr.2014.11.021	No	Excluded in title and abstract screening
545	Barker, A. L.; Cameron, P. A.; Hill, K. D.; Flicker, L.; Haines, T. P.; Lowthian, J. A.; Waldron, N.; Arendts, G.; Redfern, J.; Forbes, A.; Brand, C. A.; Etherton-Beer, C. D.; Hill, A. M.; Hunter, P.; Nyman, S. R.; Smit, D.RESPOND--A patient-centred programme to prevent secondary falls in older people presenting to the emergency department with a fall: protocol for a multicentre randomised contro…	No	Excluded in title and abstract screening
546	Barker, A. L.; Morello, R. T.; Ayton, D. R.; Hill, K. D.; Brand, C. A.; Livingston, P. M.; Botti, M.Acceptability of the 6-PACK falls prevention program: A pre-implementation study in hospitals participating in a cluster randomized controlled trial2017PLoS ONE [Electronic Resource]122e017200528199376https://dx.doi.org/10.1371/journal.pone.0172005	No	Excluded in title and abstract screening
547	Barker, A. L.; Morello, R. T.; Ayton, D. R.; Hill, K. D.; Landgren, F. S.; Brand, C. A.Development of an implementation plan for the 6-PACK falls prevention programme as part of a randomised controlled trial: protocol for a series of preimplementation studies201612Injury Prevention226446-45226932835https://dx.doi.org/10.1136/injuryprev-2015-041915	No	Excluded in title and abstract screening
548	Barker, A. L.; Morello, R. T.; Wolfe, R.; Brand, C. A.; Haines, T. P.; Hill, K. D.; Brauer, S. G.; Botti, M.; Cumming, R. G.; Livingston, P. M.; Sherrington, C.; Zavarsek, S.; Lindley, R. I.; Kamar, J.6-PACK programme to decrease fall injuries in acute hospitals: Cluster randomised controlled trial201645683BMJ (Online)352 (no pagination)608700111http://dx.doi.org/10.1136/bmj.h6781	No	Excluded in title and abstract screening
549	Barker, A. L.; Morello, R.; Thao, L. T. P.; Seeman, E.; Ward, S. A.; Sanders, K. M.; Cumming, R. G.; Pasco, J. A.; Ebeling, P. R.; Woods, R. L.; et al.,Daily Low-Dose Aspirin and Risk of Serious Falls and Fractures in Healthy Older People: a Substudy of the ASPREE Randomized Clinical Trial2022JAMA internal medicine182121289‐1297CN-0249660510.1001/jamainternmed.2022.5028	No	Excluded in title and abstract screening
550	Barker, A. L.; Talevski, J.; Bohensky, M. A.; Brand, C. A.; Cameron, P. A.; Morello, R. T.Feasibility of Pilates exercise to decrease falls risk: a pilot randomized controlled trial in community-dwelling older people2016OctClinical Rehabilitation3010984-996	No	No implementation strategy
551	Barker, A.; Cameron, P.; Flicker, L.; Arendts, G.; Brand, C.; Etherton-Beer, C.; Forbes, A.; Haines, T.; Hill, A. M.; Hunter, P.; Lowthian, J.; Nyman, S. R.; Redfern, J.; Smit, V.; Waldron, N.; Boyle, E.; MacDonald, E.; Ayton, D.; Morello, R.; Hill, K.Evaluation of RESPOND, a patient-centred program to prevent falls in older people presenting to the emergency department with a fall: A randomised …	No	Excluded in title and abstract screening
552	Barker, A.; Talevski, J.; Bird, M. L.Effect of pilates exercise for improving balance and decreasing falls risk in older adults: A systematic review with meta-analysis2015MayPhysiotherapy (United Kingdom)101eS111-eS11272113745http://dx.doi.org/10.1016/j.physio.2015.03.249	No	Excluded in title and abstract screening
553	Barker, K. L.; Room, J.; Knight, R.; Hannink, E.; Newman, M.Physiotherapy exercise rehabilitation with tailored exercise adherence support for people with osteoporosis and vertebral fractures: protocol for a randomised controlled trial - the OsteoPorosis Tailored exercise adherence INtervention (OPTIN) study2022917BMJ Open129e06463736115668https://dx.doi.org/10.1136/bmjopen-2022-064637	No	Excluded in title and abstract screening
554	Barker, K.; Newman, M.; Room, J.; Knight, R.; Hannink, E.Physiotherapy exercise rehabilitation with tailored exercise adherence support for people with osteoporosis and vertebral fractures (OPTIN): RCT Protocol2024JunePhysiotherapy (United Kingdom)123(Supplement 1)e89-e902032865396https://dx.doi.org/10.1016/j.physio.2024.04.109	No	Excluded in title and abstract screening
555	Barker, K.; Newman, M.; Room, J.; Knight, R.; Hannink, E.Physiotherapy exercise rehabilitation with tailored exercise adherence support for people with osteoporosis and vertebral fractures (OPTIN): RCT Protocol2024Physiotherapy (United Kingdom)123e89‐e90CN-0272062610.1016/j.physio.2024.04.109	No	Excluded in title and abstract screening
556	Barker, K.; Sran, M.; Briffa, K.; Simmonds, J.The role of physiotherapy in the management of osteoporosis & bone health2016SeptemberManual Therapy25e18-e19613321277http://dx.doi.org/10.1016/j.math.2016.05.015	No	Excluded in title and abstract screening
557	Barker, W.Assessment and prevention of falls in older people2014JulNursing Older People26618-2424975078https://dx.doi.org/10.7748/nop.26.6.18.e586	No	Excluded in title and abstract screening
558	Barlow, D.; Bentley, D.; Davis, N.; Gagne, S.; Murray, G.; Rammler, W.Peri-operative intravenous iron hydroxide sucrose (venofer) optimisation to enhance erythropoiesis and limit allogeneic transfusion2013AprilTransfusion Medicine2337-38http://dx.doi.org/10.1111/tme.12023	No	Excluded in title and abstract screening
559	Barmentloo, L. M.; Dontje, M. L.; Koopman, M. Y.; Olij, B. F.; Oudshoorn, C.; Mackenbach, J. P.; Polinder, S.; Erasmus, V.Barriers and Facilitators for Screening Older Adults on Fall Risk in a Hospital Setting: Perspectives from Patients and Healthcare Professionals2020225International Journal of Environmental Research & Public Health [Electronic Resource]1752532106465https://dx.doi.org/10.3390/i…	No	Excluded in title and abstract screening
560	Barmentloo, Lotte M.; Erasmus, Vicki; Olij, Branko F.; Haagsma, Juanita A.; Mackenbach, Johan P.; Oudshoorn, Christian; Schuit, Stephanie C. E.; van der Velde, Nathalie; Polinder, SuzanneCan Fall Risk Screening and Fall Prevention Advice in Hospital Settings Motivate Older Adult Patients to Take Action to Reduce Fall Risk?2021Journal of Applied Gerontology40111492-1501153419777. Language: English…	No	Excluded in title and abstract screening
561	Barnes, D. E.; Jiang, F.; Benjamin, C.; Lee, J. A.; Sudore, R. L.; Mehling, W. E.; Chesney, M. A.; Chao, L. L.; Nicosia, F. M.Livestream, group movement program for people living with cognitive impairment and care partners: A randomized clinical trial2024April-JuneAlzheimer's and Dementia: Translational Research and Clinical Interventions10(2) (no pagination)https://dx.doi.org/10.1002/trc2.12467	No	Excluded in title and abstract screening
562	Barnes, D. E.; Jiang, F.; Benjamin, C.; Lee, J. A.; Sudore, R. L.; Mehling, W. E.; Chesney, M. A.; Chao, L. L.; Nicosia, F. M.Livestream, group movement program for people living with cognitive impairment and care partners: A randomized clinical trial2024AprAlzheimers & Dementia-Translational Research & Clinical Interventions102WOS:00125098480000110.1002/trc2.12467	No	Excluded in title and abstract screening
563	Barnett, A. G.; Stewart, I.; Beevers, A.; Fraser, J. F.; Platts, D.Thermal clothing to reduce heart failure morbidity during winter: a randomised controlled trial2017BMJ Open710e017592CN-0160397310.1136/bmjopen-2017-017592	No	Excluded in title and abstract screening
564	Barq, R. M.; Hung, C. S.; Prather, C.; Lypson, M. L.; Kartiko, S.The use of a primary care provider survey to implement a fall prevention program in an urban hospital system202110Surgery17041255-125933875254https://dx.doi.org/10.1016/j.surg.2021.03.019	No	Excluded in title and abstract screening
565	Barr, R. J.; Stewart, A.; Torgerson, D. J.; Reid, D. M.Population screening for osteoporosis risk: a randomised control trial of medication use and fracture risk2010Osteoporosis International214561‐568CN-0076779210.1007/s00198-009-1007-x	No	Excluded in title and abstract screening
566	Barraco, R. D.Trauma Prevention Activities for the Elderly201701 JunCurrent Trauma Reports32164-169615270949http://dx.doi.org/10.1007/s40719-017-0081-3	No	Excluded in title and abstract screening
567	Barrado-Martin, Y.; Heward, M.; Polman, R.; Nyman, S. R.Acceptability of a Dyadic Tai Chi Intervention for Older People Living With Dementia and Their Informal Carers201945661Journal of Aging and Physical Activity272166-18330160584https://dx.doi.org/10.1123/japa.2017-0267	No	Excluded in title and abstract screening
568	Barragan da Silva, Marcos; de Abreu Almeida, Miriam; Panato, Bruna Paulsen; Palma da Silva, Mariana; Reisderfer, Letícia; de Oliveira Siqueira, Ana PaulaClinical applicability of nursing outcomes in the evolution of orthopedic patients with Impaired Physical Mobility2015Revista Latino-Americana de Enfermagem (RLAE)23151-58110645920. Language: English. Entry Date: 20151109. Revision Date: 20170203…	No	Excluded in title and abstract screening
569	Barrett, D.; Green, L.EBN perspectives: care of the older person2019JulEvidence-Based Nursing22369-7131138554https://dx.doi.org/10.1136/ebnurs-2019-103122	No	Excluded in title and abstract screening
570	Barrett, Maeve M.; Doheny, Emer P.; Setti, Annalisa; Maguinness, Corrina; Foran, Timothy G.; Kenny, Rose Anne; Newell, Fiona N.Reduced vision selectively impairs spatial updating in fall-prone older adults2013Multisensory Research264568969-942015-10056-005http://dx.doi.org/10.1163/22134808-00002412	No	Excluded in title and abstract screening
571	Barrios-Malabad, M.; Torrens Armstrong, A.A qualitative study of determinants affecting retention within a falls prevention program2018Journal of the American Geriatrics Society66 (Supplement 2)S302622131561http://dx.doi.org/10.1111/jgs.15376	No	Excluded in title and abstract screening
572	Bartimole, Lucy; Fristad, Mary A.Taiji (Tai Chi) For Fall Prevention in the Elderly: Training the Trainers Evaluation Project2017Explore: The Journal of Science & Healing133198-20010.1016/j.explore.2017.02.004	No	Wrong study design
573	Bartlett, D.; Pang, N.; Massey, C.; Evans, P.Pharmacist consultations: Simplifying daily drug regimens and providing education on fall risk for older adults201501 MarConsultant Pharmacist303141-152605185682http://dx.doi.org/10.4140/TCP.n.2015.141.	No	Excluded in title and abstract screening
574	Bartolome Martin, I.; Esteve Arrien, A.; Neira Alvarez, M.; Cristofori, G.; Cedeno-Veloz, B. A.; Esbri Victor, M.; Perez Pena, B.; Gonzalez Ramirez, A.; Caballero-Mora, M. A.; On Behalf Of The Falls Study Group Of Sociedad Espanola de Medicina Geriatrica, SemegSpecialized Care Resources for Diagnosis and Management of Patients Who Have Suffered Falls: Results of a National Survey in Geriatric Uni…	No	Excluded in title and abstract screening
575	Bartolome Martin, I.; Esteve Arrien, A.; Neira Alvarez, M.; Cristofori, G.; Cedeno-Veloz, B. A.; Esbri Victor, M.; Perez Pena, B.; Gonzalez Ramirez, A.; Caballero-Mora, M. A.Specialized Care Resources for Diagnosis and Management of Patients Who Have Suffered Falls: Results of a National Survey in Geriatric Units2023JuneInternational Journal of Environmental Research and Public Health20(11) (no p…	No	Excluded in title and abstract screening
576	Barton, H. J.; Maru, A. P.; Leaf, M. A.; Hekman, D. J.; Wiegmann, D. A.; Degesys, N. F.; Patterson, B.Academic Detailing to Inform Postimplementation Design of a Clinical Decision Support Tool to Prevent Falls2023MayAcademic Emergency Medicine30(Supplement 1)208https://dx.doi.org/10.1111/acem.14718	No	Excluded in title and abstract screening
577	Barton, H. J.; Maru, A.; Leaf, M. A.; Hekman, D. J.; Wiegmann, D. A.; Shah, M. N.; Patterson, B. W.Academic Detailing as a Health Information Technology Implementation Method: Supporting the Design and Implementation of an Emergency Department-Based Clinical Decision Support Tool to Prevent Future Falls202445765JMIR Human Factors11e5259238635318https://dx.doi.org/10.2196/52592	No	Excluded in title and abstract screening
578	Barton, L.; Nelson, M.; Scholes, C.; Strudwick, K.A physiotherapy-led review of guideline-based care for community-dwelling older people presenting to a metropolitan hospital with accidental falls202401 MarAustralasian Journal on Ageing43(1)43-51642558355https://dx.doi.org/10.1111/ajag.13247	No	Excluded in title and abstract screening
579	Barton, L.; Nelson, M.; Scholes, C.; Strudwick, K.A physiotherapy-led review of guideline-based care for community-dwelling older people presenting to a metropolitan hospital with accidental falls2024MarAustralasian Journal on Ageing43143-5137861178https://dx.doi.org/10.1111/ajag.13247	No	Excluded in title and abstract screening
580	Bartucca, M.; Mahoney, R.; Thomas, B.; Lancaster, J.; Woolley, A.Utilization of geriatrics online case-based clinical scenarios to enhance pharmacy experiential education during the covid-19 pandemic2021AprilJournal of the American Geriatrics Society69(SUPPL 1)S128-S129634826552http://dx.doi.org/10.1111/jgs.17115	No	Excluded in title and abstract screening
581	Basal, C.; Vertosick, E.; Gillis, T. A.; Li, Q.; Bao, T.; Vickers, A.; Mao, J. J.Joint pain and falls among women with breast cancer on aromatase inhibitors2019JunSupportive Care in Cancer2762195-220230306326https://dx.doi.org/10.1007/s00520-018-4495-4	No	Excluded in title and abstract screening
582	Basavaraju, N.; Groarke, E.; Ahern, E.; Cotter, P.; McGovern, R.Audit of a multidisciplinary falls risk assessment clinic in an Irish General Hospital: A retrospective analysis2012SeptemberIrish Journal of Medical Science181S24271301685http://dx.doi.org/10.1007/s11845-012-0842-5	No	Excluded in title and abstract screening
583	Basic, D.; Huynh, E. T.; Gonzales, R.; Shanley, C. G.Twice-Weekly Structured Interdisciplinary Bedside Rounds and Falls among Older Adult Inpatients20213Journal of the American Geriatrics Society693779-78433395498https://dx.doi.org/10.1111/jgs.17007	No	Excluded in title and abstract screening
584	Basit, G.; Köse, S.Turkish adaptation of the Fall Prevention Knowledge Test Düşmeyi Önleme Bilgi Testinin Türkge'ye uyarlanmast2024Cukurova Medical Journal49145962WOS:00119695590001010.17826/cumj.1371535	No	Excluded in title and abstract screening
585	Bassett, Alaina M.; Honaker, Julie A.Audiologist's Role Within the Changing Climate of Fall Prevention: Are We Ready?2016Perspectives of the ASHA Special Interest Groups184-13127236501. Language: English. Entry Date: 20180202. Revision Date: 20180202. Publication Type: Article10.1044/persp1.SIG8.4	No	Excluded in title and abstract screening
586	Bassett, Alaina M.; Siu, Ka-Chun; Honaker, Julie A.Functional Measures for Fall Risk in the Acute Care Setting: A Review2018Western Journal of Nursing Research40101469-1488131666331. Language: English. Entry Date: 20180915. Revision Date: 20191001. Publication Type: Article10.1177/0193945917705321	No	Excluded in title and abstract screening
587	Batchelor, F. A.; Dow, B.; Low, M. A.Do continence management strategies reduce falls? a systematic review2013DecAustralasian Journal on Ageing324211-624373039https://dx.doi.org/10.1111/ajag.12047	No	Excluded in title and abstract screening
588	Batchelor, F. A.; Hill, K. D.; MacKintosh, S. F.; Said, C. M.; Whitehead, C. H.Effects of a multifactorial falls prevention program for people with stroke returning home after rehabilitation: A randomized controlled trial2012SeptemberArchives of Physical Medicine and Rehabilitation9391648-165552017783http://dx.doi.org/10.1016/j.apmr.2012.03.031	No	Excluded in title and abstract screening
589	Batchelor, F.; Hill, K.; MacKintosh, S.; Said, C.; Fryer, C.; Whitehead, C.Falls prevention after stroke: Does adherence to exercise influence falls?2012July-AugustNeurorehabilitation and Neural Repair26 (6)73570838159http://dx.doi.org/10.1177/1545968312449454	No	Excluded in title and abstract screening
590	Batchelor, F.; Hill, K.; Mackintosh, S.; Said, C.; Whitehead, C.Does a multi-factorial falls prevention program reduce falls in people with stroke returning home after rehabilitation? A randomised controlled trial2010International Journal of Stroke517‐CN-0172701410.1111/j.1747-4949.2010.00458-3.x	No	Excluded in title and abstract screening
591	Batchelor, F.; Hill, K.; Mackintosh, S.; Said, C.What works in falls prevention after stroke?: a systematic review and meta-analysis2010AugStroke4181715-2220616328https://dx.doi.org/10.1161/STROKEAHA.109.570390	No	Excluded in title and abstract screening
592	Batcir, S.; Lubovsky, O.; Bachner, Y. G.; Melzer, I.The Effects of Bicycle Simulator Training on Anticipatory and Compensatory Postural Control in Older Adults: Study Protocol for a Single-Blind Randomized Controlled Trial2020Frontiers in Neurology11CN-0224280510.3389/fneur.2020.614664	No	Excluded in title and abstract screening
593	Bateman, Michelle; Parveen, Sabiha; Brickell, Brandt; Romoser, Chad; Passmore, TimEffects of recreational therapy and speech therapy among participants with Parkinson disease and Parkinson plus conditions: Findings from a 16-week multidisciplinary program2020Spring2020American Journal of Recreation Therapy19246-52148893384. Language: English. Entry Date: 20210303. Revision Date: 20210303. Publica…	No	Excluded in title and abstract screening
594	Bates, A.; Eccleston, P.; Kershaw, M.BEST at home: a pilot evaluation of a home-based strength and balance exercise program2011DecHealth Promotion Journal of Australia223234-722497070	No	Excluded in title and abstract screening
595	Bates, A.; Furber, S.; Tiedemann, A.; Ginn, K.; van den Dolder, P.; Howard, K.; Bauman, A.; Chittenden, C.; Franco, L.; Kershaw, M.; Sherrington, C.Trial Protocol: Home-based exercise programs to prevent falls and upper limb dysfunction among community-dwelling older people: study protocol for the BEST (Balance Exercise Strength Training) at Home randomised, controlled trial20184Journal of Physio…	No	Excluded in title and abstract screening
596	Bates, Amanda; Furber, Susan; Sherrington, Cathie; van den Dolder, Paul; Ginn, Karen; Bauman, Adrian; Howard, Kirsten; Kershaw, Michelle; Franco, Lisa; Chittenden, Cathy; Tiedemann, AnneEffectiveness of workshops to teach a home-based exercise program (BEST at Home) for preventing falls in community-dwelling people aged 65 years and over: a pragmatic randomised controlled trial2022BMC Geriatrics2…	No	Excluded in title and abstract screening
597	Batistela, Rosangela Alice; Oates, Alison; Moraes, RenatoHaptic information and cognitive-visual task reduce postural sway in faller and non-faller older adults2018Human Movement Science60150-161130949559. Language: English. Entry Date: 20181031. Revision Date: 20190617. Publication Type: journal article10.1016/j.humov.2018.06.005	No	Excluded in title and abstract screening
598	Batra, A.; Melchior, M.; Seff, L.; Frederick, N.; Palmer, R. C.Evaluation of a community-based falls prevention program in South Florida, 2008-20092012Preventing Chronic Disease9E13	No	Wrong study design
599	Batra, A.; Page, T.; Melchior, M.; Seff, L.; Vieira, E. R.; Palmer, R. C.Factors associated with the completion of falls prevention program2013DecHealth Education Research2861067-7924122324https://dx.doi.org/10.1093/her/cyt099	No	Excluded in title and abstract screening
600	Batra, Erich K.; Gross, Brian W.; Jammula, Shreya; Bradburn, Eric H.; Baier, Ronald D.; Reihart, Michael J.; Murphy, Dennis; Moyer, Kay; Hess, Joseph; Lackmann, Susan; Miller, Jo Ann; Rogers, Frederick B.Preliminary results of a novel hay-hole fall prevention initiative2018Journal of Trauma & Acute Care Surgery842295-300127793961. Language: English. Entry Date: 20190308. Revision Date: 20190619. …	No	Excluded in title and abstract screening
601	Battaglia, G.; Giustino, V.; Messina, G.; Faraone, M.; Brusa, J.; Bordonali, A.; Barbagallo, M.; Palma, A.; Dominguez, L. J.Walking in Natural Environments as Geriatrician's Recommendation for Fall Prevention: Preliminary Outcomes from the "Passiata Day" Model2020AprSustainability127WOS:00053155810010910.3390/su12072684	No	Excluded in title and abstract screening
602	Baudendistel, S. T.; Schmitt, A. C.; Rodriguez, A. V.; McFarland, N. R.; Hass, C. J.A turn for the worse: Turning performance in Parkinson's disease and Essential tremor2019DecClinical Biomechanics70245-24831669958https://dx.doi.org/10.1016/j.clinbiomech.2019.09.008	No	Excluded in title and abstract screening
603	Bauer, C.; Rietsch, C.; Groger, I.; Gasmann, K. G.Mobility and safety for elderly (mosi)©-a new intervention to improve mobility and gait in elderly people2011JunePhysiotherapy (United Kingdom)97eS112-eS11371882324http://dx.doi.org/10.1016/j.physio.2011.04.002	No	Excluded in title and abstract screening
604	Bauman, A.; Merom, D.; Bull, F. C.; Buchner, D. M.; Fiatarone Singh, M. A.Updating the Evidence for Physical Activity: Summative Reviews of the Epidemiological Evidence, Prevalence, and Interventions to Promote "Active Aging"2016AprGerontologist56 Suppl 2S268-8026994266https://dx.doi.org/10.1093/geront/gnw031	No	Excluded in title and abstract screening
605	Bauman, C. A.; Milligan, J. D.; Patel, T.; Pritchard, S.; Labreche, T.; Dillon-Martin, S.; Ilich, A.; Riva, J. J.Community-based falls prevention: lessons from an Interprofessional Mobility Clinic2014SepJournal of the Canadian Chiropractic Association583300-1125202159	No	Excluded in title and abstract screening
606	Baumann, I.; Wieber, F.; Volken, T.; Ruesch, P.; Glassel, A.Interprofessional Collaboration in Fall Prevention: Insights from a Qualitative Study2022823International Journal of Environmental Research & Public Health [Electronic Resource]19172336078195https://dx.doi.org/10.3390/ijerph191710477	No	Excluded in title and abstract screening
607	Bay, Allison A.; Ramachandran, Smrithi; Ni, Liang; Prusin, Todd; Hackney, Madeleine E.Differences in Balance Confidence, Fear of Falling, and Fall Risk Factors Among White and Black Community-Dwelling Older Adults2023Journal of Geriatric Physical Therapy462122-131162505101. Language: English. Entry Date: 20230810. Revision Date: 20230810. Publication Type: Journal Article10.1519/JPT.0000000000000…	No	Excluded in title and abstract screening
608	Bay, Esther; Garbinski, Anne Marie; Maycock, Susan E.Prevention Strategies in Post-TBI Depression in Older Adults: A Case Study2017Professional Case Management226284-290125725320. Language: English. Entry Date: 20171207. Revision Date: 20190308. Publication Type: Article10.1097/NCM.0000000000000224	No	Excluded in title and abstract screening
609	Bayen, Eleonore; Jacquemot, Julien; Netscher, George; Agrawal, Pulkit; Noyce, Lynn Tabb; Bayen, Alexandre; Tabb Noyce, LynnReduction in Fall Rate in Dementia Managed Care Through Video Incident Review: Pilot Study2017Journal of Medical Internet Research191045658126018365. Language: English. Entry Date: 20180719. Revision Date: 20181126. Publication Type: journal article10.2196/jmir.8095	No	Excluded in title and abstract screening
610	Bayen, Eleonore; Nickels, Shirley; Xiong, Glen; Jacquemot, Julien; Subramaniam, Raghav; Agrawal, Pulkit; Hemraj, Raheema; Bayen, Alexandre; Miller, Bruce L.; Netscher, GeorgeReduction of Time on the Ground Related to Real-Time Video Detection of Falls in Memory Care Facilities: Observational Study2021Journal of Medical Internet Research236N.PAG-N.PAG151188926. Language: English. Entry Date: 20211…	No	Excluded in title and abstract screening
611	Bayot, M.; Dujardin, K.; Dissaux, L.; Tard, C.; Defebvre, L.; Bonnet, C. T.; Allart, E.; Allali, G.; Delval, A.Can dual-task paradigms predict Falls better than single task? - A systematic literature review2020NovNeurophysiologie Clinique-Clinical Neurophysiology506401-440WOS:00059256140000110.1016/j.neucli.2020.10.008	No	Excluded in title and abstract screening
612	Bayot, M.; Dujardin, K.; Tard, C.; Defebvre, L.; Bonnet, C. T.; Allart, E.; Delval, A.The interaction between cognition and motor control: A theoretical framework for dual-task interference effects on posture, gait initiation, gait and turning2018DecNeurophysiologie Clinique-Clinical Neurophysiology486361-375WOS:00045585980000310.1016/j.neucli.2018.10.003	No	Excluded in title and abstract screening
613	Bayramzadeh, Sara; Portillo, Margaret; Carmel-Gilfilen, CandyUnderstanding design vulnerabilities in the physical environment relating to patient fall patterns in a psychiatric hospital: Seven years of sentinel events2019MarJournal of the American Psychiatric Nurses Association252134-1452019-13613-006http://dx.doi.org/10.1177/1078390318776086	No	Excluded in title and abstract screening
614	Bays-Moneo, A. B.; Izquierdo, M.; Anton, M. M.; Cadore, E. L.Cost-Consequences Analysis Following Different Exercise Interventions in Institutionalized Oldest Old: A Pilot Study of a Randomized Clinical Trial2023Journal of Nutrition, Health & Aging27111091-109937997731https://dx.doi.org/10.1007/s12603-023-2002-1	No	Excluded in title and abstract screening
615	BB Silva; C FegadolliImplementation of pharmaceutical care for older adults in the brazilian public health system: a case study and realistic evaluation2020BMC Health Services Research	No	Excluded in title and abstract screening
616	BE Groen; E Smulders; D De Kam; J Duysens; ...Martial arts fall training to prevent hip fractures in the elderly2010Osteoporosis …	No	Excluded in title and abstract screening
617	Beales, L. K."But I'm not a Geriatrician!" incorporating frailty assessment into every encounter in the Emergency Department2016OctoberEuropean Geriatric Medicine7 (Supplement 1)S96-S97613003063	No	Excluded in title and abstract screening
618	Beato, M.; Dawson, N.; Svien, L.; Wharton, T.Examining the Effects of an Otago-Based Home Exercise Program on Falls and Fall Risks in an Assisted Living Facility2019Oct/DecJournal of Geriatric Physical Therapy424224-22929698252https://dx.doi.org/10.1519/JPT.0000000000000190	No	Excluded in title and abstract screening
619	Beattie, B. L.Effective fall-prevention demands a community approach2014Jan-MarJournal of Geriatric Physical Therapy37131-423478394https://dx.doi.org/10.1519/JPT.0b013e31828835f4	No	Excluded in title and abstract screening
620	Beattie, B. L.The National Falls Free TM Initiative, working collaboratively to affect change2011DecJournal of Safety Research426521-322152271https://dx.doi.org/10.1016/j.jsr.2010.11.009	No	Excluded in title and abstract screening
621	Beauchamp, M. K.Balance assessment in people with COPD: An evidence-based guide2019Jan-DecChronic Respiratory Disease16147997311882031130789019https://dx.doi.org/10.1177/1479973118820311	No	Excluded in title and abstract screening
622	Beauchamp, M.; Ellerton, C.; Brooks, D.; Goldstein, R.; Pugsley, S.; Richardson, J.; Araujo, T.; Hatzoglou, D.Pilot study of a home-based fall prevention exercise program in older adults with COPD2019Canadian Journal of Respiratory, Critical Care, and Sleep Medicine3 (Supplement 1)36http://dx.doi.org/10.1080/24745332.2019.1623590	No	Conference abstract
623	Beauchamp, M.; Ellerton, C.; Brooks, D.; Goldstein, R.; Pugsley, S.; Richardson, J.; Hatzoglou, D.Home-based fall prevention for older adults with COPD: a feasibility study2020European Respiratory Journal. Conference: European Respiratory Society International Congress, ERS56Supplement 64633802534https://dx.doi.org/10.1183/13993003.congress-2020.711	No	Excluded in title and abstract screening
624	Beauchamp, Marla K.; Kuspinar, Ayse; Sohel, Nazmul; Mayhew, Alexandra; D'Amore, Cassandra; Griffith, Lauren E.; Raina, ParminderMobility screening for fall prediction in the Canadian Longitudinal Study on Aging (CLSA): implications for fall prevention in the decade of healthy ageing2022Age & Ageing51545901157263562. Language: English. Entry Date: 20220616. Revision Date: 20230501. Publication Typ…	No	Excluded in title and abstract screening
625	Beauchet, O.; Dubost, V.; Revel-Delhom, C.; Berrut, G.; Belmin, J.How to manage recurrent falls in clinical practice: Guidelines of the French Society of Geriatrics and Gerontology2010Journal of Nutrition, Health and Aging4580951101844http://dx.doi.org/10.1007/s12603-010-0273-9	No	Excluded in title and abstract screening
626	Beauchet, O.; Dubost, V.; Revel-Delhom, C.; Berrut, G.; Belmin, J.How to manage recurrent falls in clinical practice: Guidelines of the French society of geriatrics and gerontology2011JanuaryJournal of Nutrition, Health and Aging15179-84361595472http://dx.doi.org/10.1007/s12603-011-0016-6	No	Excluded in title and abstract screening
627	Beaudart, C.; Maquet, D.; Mannarino, M.; Buckinx, F.; Demonceau, M.; Crielaard, J. M.; Reginster, J. Y.; Bruyère, O.Effects of 3 months of short sessions of controlled whole body vibrations on the risk of falls among nursing home residents2013BMC Geriatrics1342CN-0097859410.1186/1471-2318-13-42	No	Excluded in title and abstract screening
628	Beaulieu, R.; Kang, H.; Hino, S.An Action Research Approach to Adapting Jaques-Dalcroze Eurythmics as a Community Fall Prevention Program for American Older Adults2016NovGerontologist56WOS:000388585003654	No	Excluded in title and abstract screening
629	Beauvais, A.; Beauvais, J. E.Reducing the fear of falling through a community evidence-based intervention2014FebHome Healthcare Nurse32298-105; quiz 105-724492268https://dx.doi.org/10.1097/NHH.0000000000000017	No	Excluded in title and abstract screening
630	Beauvais, C.; Lespessailles, E.; Magar, Y.; Thevenot, C.; Euller Ziegler, L.; Filaire, E.; Gendarme, S.; Legrand, K.; Levy-Weil, F.; Aubraye, D.; Cortet, B.; Poivret, D.; Rousiere, M.; Rat, A. C.Health beliefs, experiences and educational needs of patients with osteoporosis : A qualitative study by the working group solid'os2013Annals of the Rheumatic Diseases. Conference: Annual European Congres…	No	Excluded in title and abstract screening
631	Beauvais, C.; Lespessailles, E.; Magar, Y.; Thevenot, C.; Ziegler, L. E.; Filaire, E.; Gendarme, S.; Legrand, K.; Levy-Weil, F.; Aubraye, D.; Cortet, B.; Poivret, D.; Rousiere, M.; Rat, A. C.Health beliefs and educational needs among patients with osteoporosis : A qualitative study according to gender and types of osteoporosis from the workgroup solid'os2013Journal of Bone and Mineral Research. C…	No	Excluded in title and abstract screening
632	Beauvais, C.; Poivret, D.; Lespessailles, E.; Thevenot, C.; Aubraye, D.; Ziegler, L. E.; Beranger, M.; Filaire, E.; Gendarme, S.; Legrand, K.; Magar, Y.; Rousiere, M.; Levy-Weil, F.; Cortet, B.; Rat, A. C.; Beauvais, C.; Cortet, B.; Ziegler, L. E.; Lespessailles, E.; Weil, F. L.; Poivret, D.; Rat, A. C.; Rousiere, M.; Thevenot, C.; Grandhaye, P.; Aubraye, D.; Beranger, M.; Nomine, F.; Cardon, C.;…	No	Excluded in title and abstract screening
633	Beavers, D. P.; Rapp, S. R.; Ip, E.; Shumaker, S.Latent profiles of home environmental modifications use in older women2018Journal of the American Geriatrics Society66 (Supplement 2)S131622131551http://dx.doi.org/10.1111/jgs.15376	No	Excluded in title and abstract screening
634	Beck, B. R.; Daly, R. M.; Singh, M. A.; Taaffe, D. R.Exercise and Sports Science Australia (ESSA) position statement on exercise prescription for the prevention and management of osteoporosis2017MayJournal of Science and Medicine in Sport205438-44527840033https://dx.doi.org/10.1016/j.jsams.2016.10.001	No	Excluded in title and abstract screening
635	Becker, C.; Rapp, K.Fall Prevention in Nursing Homes2010NovemberClinics in Geriatric Medicine264693-704359731998http://dx.doi.org/10.1016/j.cger.2010.07.004	No	Excluded in title and abstract screening
636	Becker, C.; Rapp, K.Falling in geriatrics: Diagnosis and treatment. [German]2011AugustInternist528939-94551523325http://dx.doi.org/10.1007/s00108-011-2805-8	No	Excluded in title and abstract screening
637	Becker, C.Shake, rattle and get moving again202145941Age and Ageing5061889-189034591955https://dx.doi.org/10.1093/ageing/afab187	No	Excluded in title and abstract screening
638	Becker, Denise; Maric, Angelina; Schreiner, Simon J.; Büchele, Fabian; Baumann, Christian R.; Waldvogel, DanielOnset of Postural Instability in Parkinson's Disease Depends on Age rather than Disease Duration2022Parkinson's Disease (20420080)202245809160634184. Language: English. Entry Date: 20221227. Revision Date: 20221227. Publication Type: Journal Article10.1155/2022/6233835	No	Excluded in title and abstract screening
639	Becker, Heidrun; Lenz, ClaudiaErgotherapie in der Sturzprävention -- Ergebnisse einer Literaturrecherche als Basis für die Entwicklung eines Behandlungspfades2011Ergoscience398-10884586687. Language: German. Entry Date: 20140527. Revision Date: 20160908. Publication Type: Article	No	Excluded in title and abstract screening
640	Becker, Heidrun; Lenz, ClaudiaOccupational Therapy in Fall Prevention – Results of a Literature Search as a Base for the Development of a Clinical Pathway2011Ergoscience398-108103957394. Language: German. Entry Date: 20140527. Revision Date: 20150710. Publication Type: Journal Article	No	Excluded in title and abstract screening
641	Becker, Timothy P.; Rietdyk, ShirleyInadvertent obstacle contacts when older adults step over obstacles: Effect of sex, selfreported fatigue, gait parameters, and prescription medications2022Brazilian Journal of Motor Behavior165385-399163440298. Language: English. Entry Date: 20230524. Revision Date: 20230524. Publication Type: Journal Article10.20338/bjmb.v16i4.317	No	Excluded in title and abstract screening
642	Beebe, J. A.; Hines, R. W.; McDaniel, L. T.; Shelden, B. L.An isokinetic training program for reducing falls in a community-dwelling older adult: a case report2013Jul-SepJournal of Geriatric Physical Therapy363146-5322976812https://dx.doi.org/10.1519/JPT.0b013e31826e73d5	No	Excluded in title and abstract screening
643	Beebe, M. J.; Allen, R.; Anderson, M. B.; Swenson, J. D.; Peters, C. L.Continuous femoral nerve block using 0.125% bupivacaine does not prevent early ambulation after total knee arthroplasty2014MayClinical Orthopaedics and Related Research47251394-923857316https://dx.doi.org/10.1007/s11999-013-3164-7	No	Excluded in title and abstract screening
644	Begg, R.; Galea, M. P.; James, L.; Sparrow, W. A. T.; Levinger, P.; Khan, F.; Said, C. M.Real-time foot clearance biofeedback to assist gait rehabilitation following stroke: a randomized controlled trial protocol2019May 31Trials [Electronic Resource]20131731151480https://dx.doi.org/10.1186/s13063-019-3404-6	No	Excluded in title and abstract screening
645	Bekibele, C. O.; Gureje, O.Fall incidence in a population of elderly persons in Nigeria2010Gerontology563278-8319738364https://dx.doi.org/10.1159/000236327	No	Excluded in title and abstract screening
646	Bekkers, E. M. J.; Mirelman, A.; Alcock, L.; Rochester, L.; Nieuwhof, F.; Bloem, B. R.; Pelosin, E.; Avanzino, L.; Cereatti, A.; Della Croce, U.; Hausdorff, J. M.; Nieuwboer, A.Do Patients With Parkinson's Disease With Freezing of Gait Respond Differently Than Those Without to Treadmill Training Augmented by Virtual Reality?20205Neurorehabilitation and Neural Repair345440-44932202203https://dx.do…	No	Excluded in title and abstract screening
647	Bekkers, E. M. J.; Van Rossom, S.; Heremans, E.; Dockx, K.; Devan, S.; Verschueren, S. M. P.; Nieuwboer, A.Adaptations to postural perturbations in patients with freezing of gait2018Frontiers in Neurology9JUL623043901http://dx.doi.org/10.3389/fneur.2018.00540	No	Excluded in title and abstract screening
648	Belita, L.; Ford, P.; Kirkpatrick, H.The development of an assessment and intervention falls guide for older hospitalized adults with cardiac conditions2013JunEuropean Journal of Cardiovascular Nursing123302-922777604https://dx.doi.org/10.1177/1474515112451804	No	Excluded in title and abstract screening
649	Bell, Cynthia Sheppard; Fain, Elizabeth; Daub, Julie; Warren, Shireen Hezar; Howell, Stephanie H.; Southard, Kristin Seawell; Sellers, Christopher; Shadoin, HollyEffects of Nintendo Wii on quality of life, social relationships, and confidence to prevent falls2011AugPhysical & Occupational Therapy in Geriatrics293213-2212011-19289-005http://dx.doi.org/10.3109/02703181.2011.559307	No	Excluded in title and abstract screening
650	Bell, J. L.; Collins, J. W.; Chiou, S.Effectiveness of a no-cost-to-workers, slip-resistant footwear program for reducing slipping-related injuries in food service workers: a cluster randomized trial2019Scandinavian Journal of Work Environment & Health452194-202WOS:00046617720001110.5271/sjweh.3790	No	Excluded in title and abstract screening
651	Belo Andrade Fernandes, Júlio Alexandre; Belo Andrade Fernandes, Sónia Isabel; da Silva Almeida, Ana Luísa; Gonçalves de Almeida, José Manuel; Troncão Baião Peças, Dina MariaFactores asociados con la falta de adherencia a ayudas técnicas para la marcha en ancianos con alto riesgo de caídas2022Cultura de los Cuidados2562191-205156926849. Language: Multiple languages. Entry Date: 20220621. Revision…	No	Excluded in title and abstract screening
652	Belong, Cho; Hayoung, ShimDiagnosis and management of frailty2024Journal of the Korean Medical Association / Taehan Uisa Hyophoe Chi677442-448179310485. Language: Korean. Entry Date: 20240903. Revision Date: 20240904. Publication Type: Journal Article10.5124/jkma.2024.67.7.442	No	Excluded in title and abstract screening
653	Ben Charif, A.; Zomahoun, H. T. V.; LeBlanc, A.; Langlois, L.; Wolfenden, L.; Yoong, S. L.; Williams, C. M.; Lepine, R.; Legare, F.Effective strategies for scaling up evidence-based practices in primary care: a systematic review201745983Implementation Science12113929166911https://dx.doi.org/10.1186/s13012-017-0672-y	No	Excluded in title and abstract screening
654	Bendahan, D. H.; Mitchell, C.; Chauduri, S.; Wing, J.; Bird, B.; Safeer, S.; Hota, S.The importance of ongoing awareness and education for Lying and Standing blood pressure (LSBP) during hospital admissions2024JanuaryAge and Ageing53(Supplement 1)i2643452248https://dx.doi.org/10.1093/ageing/afad246.007	No	Excluded in title and abstract screening
655	Benhamou, J.; Espejo, T.; Riedel, H. B.; Dreher-Hummel, T.; Garcia-Martinez, A.; Gubler-Gut, B.; Kirchberger, J.; Overberg, J. A.; Perrot, G.; Bingisser, R.; Nickel, C. H.On-site physiotherapy in older emergency department patients following a fall: a randomized controlled trial202445977European Geriatric Medicine161639548032https://dx.doi.org/10.1007/s41999-024-01091-x	No	Excluded in title and abstract screening
656	Benichou, O.; Lord, S. R.Rationale for Strengthening Muscle to Prevent Falls and Fractures: A Review of the Evidence2016JunCalcified Tissue International986531-4526847435https://dx.doi.org/10.1007/s00223-016-0107-9	No	Excluded in title and abstract screening
657	Bennett, Courtney AnitaAn evaluation of fall prevention interventions among older adults in a long term care facility2014D.N.P.108 p-108 p	No	Excluded in title and abstract screening
658	Bennett, Courtney AnitaAn evaluation of fall prevention interventions among older adults in a long term care facility2015Dissertation Abstracts International: Section B: The Sciences and Engineering766-B(E)No Pagination Specified2015-99240-480	No	Excluded in title and abstract screening
659	Bennett, K. A.; Crawford, C.; O'Young, T.; Phelan, E. A.Fall prevention in a pharmacist-run anticoagulation clinic: A quality improvement pilot2013AprilJournal of the American Geriatrics Society61S110-S11171038294http://dx.doi.org/10.1111/jgs.12263	No	Excluded in title and abstract screening
660	Bennett, S.; Shand, S.; Liddle, J.Occupational therapy practice in Australia with people with dementia: a profile in need of change2011JunAustralian Occupational Therapy Journal583155-6321599680https://dx.doi.org/10.1111/j.1440-1630.2011.00930.x	No	Excluded in title and abstract screening
661	Benovic, Samuel; Ajlani, Anna H.; Leinert, Christoph; Fotteler, Marina; Wolf, Dennis; Steger, Florian; Kestler, Hans; Dallmeier, Dhayana; Denkinger, Michael; Eschweiler, Gerhard W.; Thomas, Christine; Kocar, Thomas D.Introducing a machine learning algorithm for delirium prediction—the Supporting SURgery with GEriatric Co-Management and AI project (SURGE-Ahead)2024Age & Ageing53545870177611520. La…	No	Excluded in title and abstract screening
662	Bentes, C. M.; Costa, P. B.; Resende, M.; Netto, C.; Dias, I.; da Silveira, A. L. B.; Di Masi, F.; Miranda, H.; de Carvalho, L. M.; Marinheiro, L.Effects of 12 Months of Vitamin D Supplementation on Physical Fitness Levels in Postmenopausal Women with Type 2 Diabetes2021Oct 25Journal of Functional Morphology & Kinesiology642534842742https://dx.doi.org/10.3390/jfmk6040087	No	Excluded in title and abstract screening
663	Benzinger, P.; Becker, C.; Todd, C.; Bleibler, F.; Rothenbacher, D.; Konig, H. H.; Rapp, K.The impact of preventive measures on the burden of femoral fractures - a modelling approach to estimating the impact of fall prevention exercises and oral bisphosphonate treatment for the years 2014 and 2025201645748BMC Geriatrics1675616141054http://dx.doi.org/10.1186/s12877-016-0247-9	No	Excluded in title and abstract screening
664	Bergamaschi, M.; Ferrari, G.; Gallamini, M.; Scoppa, F.Laser acupuncture and auriculotherapy in postural instability--a preliminary report2011Journal of acupuncture and meridian studies4169‐74CN-0080103310.1016/S2005-2901(11)60009-5	No	Excluded in title and abstract screening
665	Bergen, G.; Stevens, M. R.; Kakara, R.; Burns, E. R.Understanding Modifiable and Unmodifiable Older Adult Fall Risk Factors to Create Effective Prevention StrategiesAmerican Journal of Lifestyle MedicineWOS:00049413060000110.1177/1559827619880529	No	Excluded in title and abstract screening
666	Bergeron, Caroline D.; Friedman, Daniela B.; Messias, DeAnne K. Hilfinger; Spencer, S. Melinda; Miller, Susan C.Older women's responses and decisions after a fall: The work of getting “back to normal”2016Health Care for Women International37121342-1356119278074. Language: English. Entry Date: 20161112. Revision Date: 20190313. Publication Type: Article10.1080/07399332.2016.1173039	No	Excluded in title and abstract screening
667	Berggård, G.; Johansson, C.Pedestrians in wintertime-effects of using anti-slip devices2010Accident; analysis and prevention4241199‐1204CN-0076003210.1016/j.aap.2010.01.011	No	Excluded in title and abstract screening
668	Berish, D.; Husser, E.; Knecht-Fredo, J.; Sabol, J.; Garrow, G.; Hupcey, J.; Fick, D.Collaborating toward equity in Pennsylvania: The Age-Friendly Care, PA project20232Health Services Research58 Suppl 178-88https://dx.doi.org/10.1111/1475-6773.14073	No	Wrong study design
669	Berish, D.; Husser, E.; Knecht-Fredo, J.; Sabol, J.; Garrow, G.; Hupcey, J.; Fick, D.Collaborating toward equity in Pennsylvania: The Age-Friendly Care, PA project2023FebHealth Services Research5878-88WOS:00086376090000110.1111/1475-6773.14073	No	Excluded in title and abstract screening
670	Berish, D.; Husser, E.; Knecht-Fredo, J.; Sabol, J.; Garrow, G.; Hupcey, J.; Fick, D.Collaborating toward equity in Pennsylvania: The Age-Friendly Care, PA project2023FebruaryHealth Services Research58(S1)78-882019408150https://dx.doi.org/10.1111/1475-6773.14073	No	Excluded in title and abstract screening
671	Berkova, M.; Berka, Z.Falls: a significant cause of morbidity and mortality in elderly people20182018Vnitrni Lekarstvi64111076-108330606025	No	Excluded in title and abstract screening
672	Berkova, M.; Berka, Z.Pady: vyznamna pricina morbidity a mortality senioru, Falls: a significant cause of morbidity and mortality in elderly people201801 DecVnitrni Lekarstvi64111076-1083625779407	No	Excluded in title and abstract screening
673	Bernecker, Robert; Landkammer, Yvonne Theres; Herfert, Jurgen; Wicker, AntonPhysical activity and bone health: FIMS Position Statement 20142014International SportMed Journal152113-122112373928. Language: English. Entry Date: 20160122. Revision Date: 20180511. Publication Type: Article	No	Excluded in title and abstract screening
674	Bernet, N. S.; Everink, I. H.; Schols, J. M.; Halfens, R. J.; Richter, D.; Hahn, S.Hospital performance comparison of inpatient fall rates; the impact of risk adjusting for patient-related factors: a multicentre cross-sectional survey202245706BMC Health Services Research22122535180859https://dx.doi.org/10.1186/s12913-022-07638-7	No	Excluded in title and abstract screening
675	Bernick, L.; McKye, A.; Brown-Strachan, A.; Corsianos, G.A Hospital-Based Fall Prevention Program in the Community: Opportunities for Frail Older Adults to Participate in Ongoing Physical Activity2018OctHealthcare Quarterly21364-7030741158https://dx.doi.org/10.12927/hcq.2018.25698	No	Excluded in title and abstract screening
676	Bernocchi, P.; Giordano, A.; Pintavalle, G.; Galli, T.; Ballini Spoglia, E.; Baratti, D.; Scalvini, S.Feasibility and Clinical Efficacy of a Multidisciplinary Home-Telehealth Program to Prevent Falls in Older Adults: A Randomized Controlled Trial20193Journal of the American Medical Directors Association203340-34630366759https://dx.doi.org/10.1016/j.jamda.2018.09.003	No	Excluded in title and abstract screening
677	Berry, LisaEurope unites to boost active ageing and prevent falls2015Nursing Older People27945845110594992. Language: English. Entry Date: 20151102. Revision Date: 20151103. Publication Type: Article10.7748/nop.27.9.7.s5	No	Excluded in title and abstract screening
678	Berry, S. D.; Hecker, E. J.; McConnell, E. S.; Xue, T. M.; Tsai, T.; Zullo, A. R.; Colon-Emeric, C.Nursing Home PRevention of Injury in DEmentia (NH PRIDE): A pilot study of a remote injury prevention service for NH residents2023OctoberJournal of the American Geriatrics Society71(10)3267-32772024958863https://dx.doi.org/10.1111/jgs.18564	No	Excluded in title and abstract screening
679	Berry, S. D.; Misra, D.; Hannan, M. T.; Kiel, D. P.Low acceptance of treatment in the elderly for the secondary prevention of osteoporotic fracture in the acute rehabilitation setting2010JunAging-Clinical & Experimental Research223231-720634646	No	Excluded in title and abstract screening
680	Berry, Sarah D.; Hecker, Emily J.; McConnell, Eleanor S.; Xue, Tingzhong‐Michelle; Tsai, Timothy; Zullo, Andrew R.; Colón‐Emeric, CathleenNursing Home PRevention of Injury in DEmentia (NH PRIDE): A pilot study of a remote injury prevention service for NH residents2023Journal of the American Geriatrics Society71103267-3277172913303. Language: English. Entry Date: 20231017. Revision Date: 20231017.…	No	Excluded in title and abstract screening
681	Bertfield, D.; Mani, S.; Webber, A.; Lisk, C.The impact of Home first: A new integrated health and social care admissions avoidance scheme in Hertsmere, UK2013SeptemberEuropean Geriatric Medicine4S16471182415http://dx.doi.org/10.1016/j.eurger.2013.07.547	No	Excluded in title and abstract screening
682	Besdine, R. W.; Wetle, T. F.Improving health for elderly people: an international health promotion and disease prevention agenda2010JunAging-Clinical & Experimental Research223219-3020634645	No	Excluded in title and abstract screening
683	Beswick, A. D.; Gooberman-Hill, R.; Smith, A.; Wylde, V.; Ebrahim, S.Maintaining independence in older people2010Reviews in Clinical Gerontology202128-153105051966. Language: English. Entry Date: 20100820. Revision Date: 20200708. Publication Type: Journal Article10.1017/S0959259810000079	No	Excluded in title and abstract screening
684	Beth, M.; Ambily, V. V.; Padmakumar, S.; Deshpande, P."Research to determine the likelihood that hospitalized patients may fall and the preventative measures used in the chosen hospitals in the state of Gujarat"2022Journal of Pharmaceutical Negative Results131328-13322021831563https://dx.doi.org/10.47750/pnr.2022.13.S06.175	No	Excluded in title and abstract screening
685	Bewert, P.; Callister, S.; McDonald, R.THE IMPLEMENTATION OF FALLS PREVENTION FOR OLDER PERSONS IN RESIDENTIAL AGED CARE THROUGH BUILDING DESIGN2016SepInjury Prevention22A177-A177WOS:00040506680117410.1136/injuryprev-2016-042156.488	No	Excluded in title and abstract screening
686	Beyerlein, M.; Herzog, M.; Stein, T.The influence of single-session blocked vs. randomized perturbation-based balance training on dynamic stability in young adults2024Gait & Posture11322‐23CN-0274802410.1016/j.gaitpost.2024.07.035	No	Excluded in title and abstract screening
687	Beylergil, S. B.; Karmali, F.; Wang, W.; Bermudez Rey, M. C.; Merfeld, D. M.Vestibular roll tilt thresholds partially mediate age-related effects on balance2019Progress in Brain Research248249-26731239136https://dx.doi.org/10.1016/bs.pbr.2019.04.019	No	Excluded in title and abstract screening
688	BH Balderson; SL Gray; MM Fujii; KG Nakata; ...A health-system-embedded deprescribing intervention targeting patients and providers to prevent falls in older adults (STOP-FALLS trial): study protocol for a …2023Trials [Electronic Resource]10.1186/s13063-023-07336-7	No	Excluded in title and abstract screening
689	Bhagavatula, U.; Konturek, T.; Jarolimova, I.; Zaidi, A.; Jaber, B.Improvement of fall-risk assessment in primary care2020AprilJournal of the American Geriatrics Society68(SUPPL 1)S113633776528http://dx.doi.org/10.1111/jgs.16431	No	Excluded in title and abstract screening
690	Bhandarkar, A. R.; Bhandarkar, S.; Jarrah, R. M.; Rosenman, D.; Bydon, M.Smartphone-Based Light Detection and Ranging for Remote Patient Evaluation and Monitoring2021AugCureus138e1688634513461https://dx.doi.org/10.7759/cureus.16886	No	Excluded in title and abstract screening
691	Bhangu, J.; Hall, P.; Rice, C.; McMahon, G.; Crean, P.; Sutton, R.; Kenny, R. A.Fuse: Falls and unexplained syncope in the elderly, the utility of implantable loop recorders2014SeptemberIrish Journal of Medical Science1837S32671611194http://dx.doi.org/10.1007/s11845-014-1177-1	No	Excluded in title and abstract screening
692	Bhasin, S.; Gill, T. M.; Reuben, D. B.; Latham, N. K.; Gurwitz, J. H.; Dykes, P.; McMahon, S.; Storer, T. W.; Duncan, P. W.; Ganz, D. A.; Basaria, S.; Miller, M. E.; Travison, T. G.; Greene, E. J.; Dziura, J.; Esserman, D.; Allore, H.; Carnie, M. B.; Fagan, M.; Hanson, C.; Baker, D.; Greenspan, S. L.; Alexander, N.; Ko, F.; Siu, A. L.; Volpi, E.; Wu, A. W.; Rich, J.; Waring, S. C.; Wallace, R.; C…	No	Excluded in title and abstract screening
693	Bhatt, N. R.; Merchant, R.; Davis, N. F.; Leonard, M.; O'Daly, B. J.; Manecksha, R. P.; Quinlan, J. F.Incidence and immediate management of genitourinary injuries in pelvic and acetabular trauma: a 10-year retrospective study2018JulyBJU International1221126-132621198477http://dx.doi.org/10.1111/bju.14161	No	Excluded in title and abstract screening
694	Bhatt, T.; Dusane, S.; Gangwani, R.; Wang, S. J.; Kannan, L.Motor adaptation and immediate retention to overground gait-slip perturbation training in people with chronic stroke: an experimental trial with a comparison group2023SepFrontiers in Sports and Active Living5WOS:00107444740000110.3389/fspor.2023.1195773	No	Excluded in title and abstract screening
695	Bhatt, T.; Dusane, S.; Patel, P.Does severity of motor impairment affect reactive adaptation and fall-risk in chronic stroke survivors?2019322Journal of Neuroengineering and Rehabilitation1614330902097https://dx.doi.org/10.1186/s12984-019-0510-3	No	Excluded in title and abstract screening
696	Bhatt, T.; Yang, F.; Pai, Y. C.Learning to resist gait-slip falls: long-term retention in community-dwelling older adults2012Archives of Physical Medicine and Rehabilitation934557‐564CN-0086016010.1016/j.apmr.2011.10.027	No	Excluded in title and abstract screening
697	Bhattacharjee, P.; Biswas, S.Smart walking assistant (SWA) for elderly care using an intelligent realtime hybrid model2022AprEvolving Systems132265-279WOS:00064519670000210.1007/s12530-021-09382-5	No	Excluded in title and abstract screening
698	Bhidayasiri, R.; Jitkritsadakul, O.; Boonrod, N.; Sringean, J.; Calne, S. M.; Hattori, N.; Hayashi, A.What is the evidence to support home environmental adaptation in Parkinson's disease? A call for multidisciplinary interventions2015OctParkinsonism & Related Disorders21101127-3226365779https://dx.doi.org/10.1016/j.parkreldis.2015.08.025	No	Excluded in title and abstract screening
699	Bickerstaffe, A.; Beelen, A.; Nollet, F.Circumstances and consequences of falls in polio survivors2010NovJournal of Rehabilitation Medicine4210908-1521031286https://dx.doi.org/10.2340/16501977-0620	No	Excluded in title and abstract screening
700	Bickerstaffe, A.; Beelen, A.; Nollet, F.The consequences and circumstances of falls in polio survivors2011JunePhysiotherapy (United Kingdom)97eS129-eS13071882348http://dx.doi.org/10.1016/j.physio.2011.04.002	No	Excluded in title and abstract screening
701	Bierbaum, M.; Curtis, K.; Mitchell, R.Incidence and cost of hospitalisation of children with injuries from playground equipment falls in New South Wales, Australia2018MayJournal of Paediatrics and Child Health545556-56229111619https://dx.doi.org/10.1111/jpc.13777	No	Excluded in title and abstract screening
702	Bieryla, K. A.Xbox Kinect training to improve clinical measures of balance in older adults: a pilot study2016JunAging-Clinical & Experimental Research283451-726386865https://dx.doi.org/10.1007/s40520-015-0452-y	No	Excluded in title and abstract screening
703	Biggan, J. R.; Melton, F.; Horvat, M. A.; Ricard, M.; Keller, D.; Ray, C. T.Increased load computerized dynamic posturography in prefrail and nonfrail community-dwelling older adults2014JanJournal of Aging and Physical Activity22196-10223416307https://dx.doi.org/10.1123/japa.2012-0209	No	Excluded in title and abstract screening
704	Billoo, B.; Barassah, S.; Orbon, J.; Colls, S.; Jurivich, D. A.Reinstitution of vitamin d supplementation as evidence based fall prevention strategy in a teaching long-term care setting2014MarchJournal of the American Geriatrics Society62S65-S6671470332http://dx.doi.org/10.1111/jgs.12870	No	Excluded in title and abstract screening
705	Billot, M.; Simoneau, E. M.; Van Hoecke, J.; Martin, A.Age-related relative increases in electromyography activity and torque according to the maximal capacity during upright standing2010JulEuropean Journal of Applied Physiology1094669-8020213469https://dx.doi.org/10.1007/s00421-010-1397-7	No	Excluded in title and abstract screening
706	Billups, S. J.; Marcus, A.; Wallace, M. A.; Rothman, M. S.; Schilling, L. M.Implementing a fracture liaison service in a large academic medical center2018DecemberJACCP Journal of the American College of Clinical Pharmacy1 (2)302http://dx.doi.org/10.1002/jac5.1059	No	Excluded in title and abstract screening
707	Bin Lim, K.; Lim, S. Y.; Krishnan, H.; Mortadza, F.; Lim, J. L.; Chinna, K.; Saedon, N. I.; Tan, A. H.Orthostatic hypotension in Parkinson's disease: Sit-to-stand vs. supine-to-stand protocol and clinical correlates2024JunParkinsonism & Related Disorders123WOS:00123415160000110.1016/j.parkreldis.2024.106980	No	Excluded in title and abstract screening
708	Bindawas, S. M.The Changing Incidence and Prevalence of Falls and Its Disability Burden Among the Geriatric Population in Saudi Arabia from 1990 to 2019: A Longitudinal Analysis Using Global Burden of Disease Study Data2023NovCureus1511e4911738130550https://dx.doi.org/10.7759/cureus.49117	No	Excluded in title and abstract screening
709	Bindels, J.; Cox, K.; Widdershoven, G.; van Schayck, C. P.; Abma, T. A.Stimulating program implementation via a Community of Practice: a responsive evaluation of care programs for frail older people in the Netherlands2014OctEvaluation and Program Planning46115-2124974372https://dx.doi.org/10.1016/j.evalprogplan.2014.06.001	No	Excluded in title and abstract screening
710	Binns, E.; Bright, F.; Parsons, J.; Peri, K.; Taylor, L.; Kerse, N.; Taylor, D."It's all about the money": an interpretive description of embedding physical therapy-led falls prevention group exercise in long-term care2023BMC Geriatrics23114CN-0251354710.1186/s12877-022-03722-z	No	Excluded in title and abstract screening
711	Binns, E.; Kerse, N.; Peri, K.; Cheung, G.; Taylor, D.Combining cognitive stimulation therapy and fall prevention exercise (CogEx) in older adults with mild to moderate dementia: a feasibility randomised controlled trial2020Pilot & Feasibility Studies610832724661https://dx.doi.org/10.1186/s40814-020-00646-6	No	Excluded in title and abstract screening
712	Binns, Elizabeth; Taylor, DeniseThe effect of the Otago Exercise Programme on strength and balance in community dwelling older women2011New Zealand Journal of Physiotherapy39263-68104670430. Language: English. Entry Date: 20110923. Revision Date: 20150820. Publication Type: Journal Article	No	Excluded in title and abstract screening
713	Bird, M. L.; Hill, K. D.; Fell, J. W.A randomized controlled study investigating static and dynamic balance in older adults after training with Pilates2012Archives of Physical Medicine and Rehabilitation93143‐49CN-0080541010.1016/j.apmr.2011.08.005	No	Excluded in title and abstract screening
714	Bird, Marie-Louise; Cheney, Michael J.; Williams, Andrew D.Accidental Fall Rates in Community-Dwelling Adults Compared to Cancer Survivors During and Post-Treatment: A Systematic Review With Meta-Analysis2016Oncology Nursing Forum432E64-E72113183901. Language: English. Entry Date: 20160224. Revision Date: 20170301. Publication Type: Article10.1188/16.ONF.E64-E72	No	Excluded in title and abstract screening
715	Birimoglu Okuyan, C.; Deveci, E.The effectiveness of Tai Chi Chuan on fear of movement, prevention of falls, physical activity, and cognitive status in older adults with mild cognitive impairment: A randomized controlled trial2021Perspectives in Psychiatric Care5731273‐1281CN-0220146810.1111/ppc.12684	No	Excluded in title and abstract screening
716	Bischoff-Ferrari, H. A.; Dawson-Hughes, B.; John Orav, E.; Staehelin, H. B.; Meyer, O. W.; Theiler, R.; Dick, W.; Willett, W. C.; Egli, A.Monthly high-dose Vitamin D treatment for the prevention of functional decline a randomized clinical trial2016FebruaryJAMA Internal Medicine1762175-183608343928http://dx.doi.org/10.1001/jamainternmed.2015.7148	No	Excluded in title and abstract screening
717	Bischoff-Ferrari, H. A.; Orav, J. E.; Kanis, J. A.; Rizzoli, R.; Schlögl, M.; Staehelin, H. B.; Willett, W. C.; Dawson-Hughes, B.Comparative performance of current definitions of sarcopenia against the prospective incidence of falls among community-dwelling seniors age 65 and older2015Osteoporosis International26122793‐2802CN-0125760210.1007/s00198-015-3194-y	No	Excluded in title and abstract screening
718	Bischoff-Ferrari, H. A.Nutrients, muscle and bone: Where do we stand?2010MayOsteoporosis International21S398-S399http://dx.doi.org/10.1007/s00198-010-1245-y	No	Excluded in title and abstract screening
719	Bischoff-Ferrari, H. A.Vitamin D in geriatric patients. [German]202001 JunInternist616535-5402005051233http://dx.doi.org/10.1007/s00108-020-00803-2	No	Excluded in title and abstract screening
720	Bischoff-Ferrari, H. A.Which vitamin D oral supplement is best for postmenopausal women?2012DecCurrent Osteoporosis Reports104251-722983927https://dx.doi.org/10.1007/s11914-012-0118-z	No	Excluded in title and abstract screening
721	Bischoff-Ferrari, H.; Stahelin, H. B.; Walter, P.Vitamin D effects on bone and muscle2011JulInternational Journal for Vitamin and Nutrition Research814264-7222237776https://dx.doi.org/10.1024/0300-9831/a000072	No	Excluded in title and abstract screening
722	Bischoff-Ferrari, H.; Steahelin, H. B.Vitamin D: Update bone and muscle effects2010Aktuelle Ernahrungsmedizin35118-22358260111http://dx.doi.org/10.1055/s-0029-1223412	No	Excluded in title and abstract screening
723	Bitzas, S.; Ma, S.; Pesanelli, K.; Zaia, A. M.Risk factors and impacts of slips, trips, and falls in janitorial populations: A literature review2022JulApplied Ergonomics10210374535427905https://dx.doi.org/10.1016/j.apergo.2022.103745	No	Excluded in title and abstract screening
724	Bjelakovic, G.; Gluud, L. L.; Nikolova, D.; Whitfield, K.; Wetterslev, J.; Simonetti, R. G.; Bjelakovic, M.; Gluud, C.Vitamin D supplementation for prevention of mortality in adults2014Cochrane Database of Systematic Reviews20141620562210http://dx.doi.org/10.1002/14651858.CD007470.pub3	No	Excluded in title and abstract screening
725	Bjerk, M.; Brovold, T.; Davis, J. C.; Skelton, D. A.; Bergland, A.Health-related quality of life in home care recipients after a falls prevention intervention: a 6-month follow-up2020FebEuropean Journal of Public Health30164-69WOS:00056233150001210.1093/eurpub/ckz106	No	Excluded in title and abstract screening
726	Bjerk, M.; Brovold, T.; Flottorp, S.; Linnerud, S.; Solli, R.; Helbostad, J. L.; Graverholt, B.; Landsverk, N. G.; Olsen, N. R.; Pripp, A. H.; Taraldsen, K.Title: Implementation of evidence-based fall-prevention programs in the communal health care services in Norway: The FALLPREVENT research project2022DecemberEuropean Geriatric Medicine13(Supplement 1)S253639930800https://dx.doi.org/10.1007/s41…	No	Excluded in title and abstract screening
727	Bjerk, M.; Brovold, T.; Skelton, D. A.; Bergland, A.A falls prevention programme to improve quality of life, physical function and falls efficacy in older people receiving home help services: study protocol for a randomised controlled trial201745883BMC Health Services Research171559621441590http://dx.doi.org/10.1186/s12913-017-2516-5	No	Excluded in title and abstract screening
728	Bjerk, M.; Flottorp, S. A.; Pripp, A. H.; Oien, H.; Hansen, T. M.; Foy, R.; Close, J.; Linnerud, S.; Brovold, T.; Solli, R.; et al.,Tailored implementation of national recommendations on fall prevention among older adults in municipalities in Norway (FALLPREVENT trial): a study protocol for a cluster-randomised trial2024Implementation Science1915CN-0265879410.1186/s13012-024-01334-2	No	Excluded in title and abstract screening
729	Bjerk, M.; Flottorp, S. A.; Pripp, A. H.; Oien, H.; Hansen, T. M.; Foy, R.; Close, J.; Linnerud, S.; Brovold, T.; Solli, R.; Olsen, N. R.; Skelton, D. A.; Rydwik, E.; Helbostad, J. L.; Idland, G.; Kvael, L.; Vieira, E.; Taraldsen, K.Tailored implementation of national recommendations on fall prevention among older adults in municipalities in Norway (FALLPREVENT trial): a study protocol for a clus…	No	Excluded in title and abstract screening
730	Bjerk, Maria; Brovold, Therese; Davis, Jennifer C.; Bergland, AstridEvaluating a falls prevention intervention in older home care recipients: a comparison of SF-6D and EQ-5D2019Quality of Life Research28123187-3195139744854. Language: English. Entry Date: In Process. Revision Date: 20201130. Publication Type: journal article10.1007/s11136-019-02258-x	No	Excluded in title and abstract screening
731	Bjerk, Maria; Brovold, Therese; Skelton, Dawn A.; Liu-Ambrose, Teresa; Bergland, AstridEffects of a falls prevention exercise programme on health-related quality of life in older home care recipients: a randomised controlled trial2019Age and Ageing482213-219135444409. Language: English. Entry Date: 20190323. Revision Date: 20200203. Publication Type: Article10.1093/ageing/afy192	No	Excluded in title and abstract screening
732	Bjerre, E. D.; Petersen, T. H.; Jørgensen, A. B.; Johansen, C.; Krustrup, P.; Langdahl, B.; Poulsen, M. H.; Madsen, S. S.; Østergren, P. B.; Borre, M.; et al.,Community-based football in men with prostate cancer: 1-year follow-up on a pragmatic, multicentre randomised controlled trial2019PLoS Medicine1610e1002936CN-0199584910.1371/journal.pmed.1002936	No	Excluded in title and abstract screening
733	Bjorkman, M. P.; Suominen, M. H.; Pitkälä, K. H.; Finne-Soveri, H. U.; Tilvis, R. S.Porvoo sarcopenia and nutrition trial: effects of protein supplementation on functional performance in home-dwelling sarcopenic older people - study protocol for a randomized controlled trial2013Trials [Electronic Resource]14387CN-0112037010.1186/1745-6215-14-387	No	Excluded in title and abstract screening
734	BL Moreland; R Kakara; YK Haddad; ...A descriptive analysis of location of older adult falls that resulted in emergency department visits in the United States, 20152021American journal of …	No	Excluded in title and abstract screening
735	Blachman, N.; Leipzig, R. M.; Vezina, M. L.; Mazumdar, M.; Poeran, J.Suggested ways for preventing falls in hospitalized elderly: Data and experiences from a large urban academic hospital2015AprilJournal of the American Geriatrics Society63S139-S14071856134http://dx.doi.org/10.1111/jgs.13439	No	Excluded in title and abstract screening
736	Black, C. L.; Kriss, J. L.; Razzaghi, H.; Patel, S. A.; Santibanez, T. A.; Meghani, M.; Tippins, A.; Stokley, S.; Chatham-Stephens, K.; Dowling, N. F.; Peacock, G.; Singleton, J. A.Influenza, Updated COVID-19, and Respiratory Syncytial Virus Vaccination Coverage Among Adults - United States, Fall 20232023Dec 22MMWR - Morbidity & Mortality Weekly Report72511377-138238127675https://dx.doi.org/10.15…	No	Excluded in title and abstract screening
737	Blackwood, J.; Shubert, T.; Fogarty, K.; Chase, C.The Impact of a Home-Based Computerized Cognitive Training Intervention on Fall Risk Measure Performance in Community Dwelling Older Adults, a Pilot Study2016FebJournal of nutrition, health & aging202138-4526812509https://dx.doi.org/10.1007/s12603-015-0598-5	No	Excluded in title and abstract screening
738	Blackwood, Jennifer; Martin, AlisonScreening for Cognitive Impairment as a Part of Falls Risk Assessment in Physical Therapist Practice2017Journal of Geriatric Physical Therapy404197-203125393775. Language: English. Entry Date: 20171118. Revision Date: 20171120. Publication Type: Article10.1519/JPT.0000000000000098	No	Excluded in title and abstract screening
739	Blain, H.; Annweiler, C.; Berrut, G.; Becker, C.; Bernard, P. L.; Bousquet, J.; Dargent-Molina, P.; Friocourt, P.; Martin, F. C.; Masud, T.; Petrovic, M.; Puisieux, F.; Robiaud, J. B.; Ryg, J.; Van der Velde, N.; Montero-Odasso, M.; Rolland, Y.[Synthesis in French of the 2022 global recommendations for the management and prevention of falls in the elderly]2023Jun 01Geriatrie Et Psychologie Neurop…	No	Excluded in title and abstract screening
740	Blain, H.; Bernard, P.; Canovas, G.; Raffort, N.; Desfour, H.; Soriteau, L.; Noguès, M.; Camuzat, T.; Mercier, J.; Dupeyron, A.; Quéré, I.; Laffont, I.; Hérisson, C.; Solimene, H.; Bousquet, J.Combining balneotherapy and health promotion to promote active and healthy ageing: the Balaruc-MACVIA-LR approach2016Aging Clinical and Experimental Research2861061-1065119308301. Language: English. Entry D…	No	Excluded in title and abstract screening
741	Blain, H.; Dabas, F.; Mekhinini, S.; Picot, M. C.; Miot, S.; Bousquet, J.; Boubakri, C.; Jaussent, A.; Bernard, P. L.Effectiveness of a programme delivered in a falls clinic in preventing serious injuries in high-risk older adults: A pre- and post-intervention study2019AprMaturitas12280-8630797536https://dx.doi.org/10.1016/j.maturitas.2019.01.012	No	Excluded in title and abstract screening
742	Blain, H.; Gamon, L.; Tuaillon, E.; Pisoni, A.; Giacosa, N.; Albrand, M.; Miot, S.; Rolland, Y.; Picot, M. C.; Bousquet, J.Atypical symptoms, SARS-CoV-2 test results and immunisation rates in 456 residents from eight nursing homes facing a COVID-19 outbreak202145782Age and Ageing503641-64833620381https://dx.doi.org/10.1093/ageing/afab050	No	Excluded in title and abstract screening
743	Blain, H.; Leglise, M. S.; Bernard, P. L.; Dupeyron, A.; Pastor, E.; Strubel, D.; Akbaraly, T.; Abecassis, F.; Adnet, P. A.; Alomene, B.; Amouyal, M.; Bardy, B.; Battesti, M. P.; Baptista, G.; Boubakri, C.; Burille, J.; Calmels, M. V.; Canovas, G.; Combe, B.; Delignieres, D.; Dupeyron, G.; Engberink, O.; Gressard, F.; Heve, D.; Jakovenko, D.; Jeandel, C.; Lapierre, M.; Laffont, I.; Laurent, C.; L…	No	Excluded in title and abstract screening
744	Blain, H.Joint symposium EUGMS SIG Falls Prevention and Fracture/ProFouND/EIP on AHA/EUNAAPA2015SeptemberEuropean Geriatric Medicine6S170-S17272037628	No	Excluded in title and abstract screening
745	Blain, Hubert; Annweiler, Cedric; Berrut, Gilles; Bernard, Pierre Louis; Bousquet, Jean; Dargent-Molina, Patricia; Friocourt, Patrick; Puisieux, Francois; Robiaud, Jean-Baptiste; Rolland, YvesAnti-fall plan for the elderly in France 2022-2024: Objectives and methodology2023SepGeriatrie Et Psychologie Neuropsychiatrie Du Vieillissement213286-2942024-54435-001	No	Excluded in title and abstract screening
746	Blair, G. W.; Appleton, J. P.; Law, Z. K.; Doubal, F.; Flaherty, K.; Dooley, R.; Shuler, K.; Richardson, C.; Hamilton, I.; Shi, Y.; Stringer, M.; Boyd, J.; Thrippleton, M. J.; Sprigg, N.; Bath, P. M.; Wardlaw, J. M.Preventing cognitive decline and dementia from cerebral small vessel disease: The LACI-1 Trial. Protocol and statistical analysis plan of a phase IIa dose escalation trial testing tole…	No	Excluded in title and abstract screening
747	Blair, SusanInfluencing Perception of Frailty Risk in Urban and Rural Older Adults2023Physical & Occupational Therapy in Geriatrics414576-595174210143. Language: English. Entry Date: 20231218. Revision Date: 20240930. Publication Type: Journal Article10.1080/02703181.2023.2213270	No	Excluded in title and abstract screening
748	Blake, S.; Petagna, C.; Hamblin, R.Halving broken hips in hospital - The New Zealand experience2016OctoberInternational Journal for Quality in Health Care28 (Supplement 1)6617902282	No	Excluded in title and abstract screening
749	Blalock, S. J.; Casteel, C.; Roth, M. T.; Ferreri, S.; Demby, K. B.; Shankar, V.Impact of enhanced pharmacologic care on the prevention of falls: a randomized controlled trial2010American Journal of Geriatric Pharmacotherapy85428‐440CN-0078727110.1016/j.amjopharm.2010.09.002	No	Excluded in title and abstract screening
750	Blalock, S. J.; Ferreri, S. P.; Renfro, C. P.; Robinson, J. M.; Farley, J. F.; Ray, N.; Busby-Whitehead, J.Impact of STEADI-Rx: A Community Pharmacy-Based Fall Prevention Intervention2020AugJournal of the American Geriatrics Society6881778-178632315461https://dx.doi.org/10.1111/jgs.16459	No	Excluded in title and abstract screening
751	Blalock, S. J.; Gildner, P. L.; Jones, J. L.; Bowling, J. M.; Casteel, C. H.Relationship Between Perceived Risk of Falling and Adoption of Precautions to Reduce Fall Risk20166Journal of the American Geriatrics Society6461313-727321611https://dx.doi.org/10.1111/jgs.14136	No	Excluded in title and abstract screening
752	Blanco‐Blanco, Joan; Albornos‐Muñoz, Laura; Costa‐Menen, Maria Àngels; García‐Martínez, Ester; Rubinat‐Arnaldo, Esther; Martínez‐Soldevila, Jordi; Moreno‐Casbas, María Teresa; Bays‐Moneo, Ana Beatriz; Gea‐Sánchez, MontserratPrevalence of falls in noninstitutionalized people aged 65−80 and associations with sex and functional tests: A multicenter observational study2022Research in Nursing & Health…	No	Excluded in title and abstract screening
753	Blanco-Rambo, E.; Bandeira-Guimaraes, M.; Vieira, A. F.; Pietta-Dias, C.; Izquierdo, M.; Cadore, E. L.Dance as an Intervention to Reduce Fall Risk in Older Adults: A Systematic Review With a Meta-Analysis202245669Journal of Aging & Physical Activity3061118-113235500909https://dx.doi.org/10.1123/japa.2021-0404	No	Excluded in title and abstract screening
754	Blank, W. A.; Freiberger, E.; Siegrist, M.; Landendoerfer, P.; Linde, K.; Schuster, T.; Pfeifer, K.; Schneider, A.; Halle, M.An interdisciplinary intervention to prevent falls in community-dwelling elderly persons: protocol of a cluster-randomized trial2011BMC Geriatrics117CN-0080162010.1186/1471-2318-11-7	No	Excluded in title and abstract screening
755	Blasco-Lafarga, Cristina; Monteagudo, Pablo; RoldÁN, Ainoa; Cordellat, Ana; Pesce, CaterinaStrategies to change body composition in older adults: do type of exercise and dose distribution matter?2020Journal of Sports Medicine and Physical Fi ness604552-561144508494. Language: English. Entry Date: 20200725. Revision Date: 20200725. Publication Type: Article10.23736/S0022-4707.20.10321-9	No	Excluded in title and abstract screening
756	Blaylock, S. E.; Warren, M.; Lein, D. H.; Brown, C. J.Providing Accessible Fall Prevention Education for Older Adults with Low Vision202201 JulTopics in Geriatric Rehabilitation38(3)208-2142019490905https://dx.doi.org/10.1097/TGR.0000000000000364	No	Excluded in title and abstract screening
757	Blaylock, Sarah E.Increasing the Accessibility of a Falls Prevention Intervention for Community-Dwelling Older Adults with Low Vision2017Increasing the Accessibility of a Falls Prevention Intervention for Community-Dwelling Older Adults with Low Vision45658129593071. Language: English. Entry Date: 20180517. Revision Date: 20180517. Publication Type: Article	No	Excluded in title and abstract screening
758	Blaylock, Sarah E.Increasing the accessibility of a falls prevention intervention for community-dwelling older adults with low vision2018Dissertation Abstracts International: Section B: The Sciences and Engineering791-B(E)No Pagination Specified2017-54455-183	No	Excluded in title and abstract screening
759	Blaylock, SarahFalls Prevention Intervention Modified for Older Adults With Low Vision: A Pilot Study...AOTA Annual Conference & Expo, April 19 to April 22, 2018, Salt Lake City, Utah2018American Journal of Occupational Therapy7245658134729922. Language: English. Entry Date: 20190219. Revision Date: 20190603. Publication Type: Abstract10.5014/ajot.2018.72S1-PO6025	No	Excluded in title and abstract screening
760	Bleijlevens, M. H.; Diederiks, J. P.; Hendriks, M. R.; van Haastregt, J. C.; Crebolder, H. F.; van Eijk, J. T.Relationship between location and activity in injurious falls: an exploratory study2010BMC Geriatrics1040CN-0077935210.1186/1471-2318-10-40	No	Excluded in title and abstract screening
761	Bleijlevens, M. H.; Gulpers, M. J.; Capezuti, E.; van Rossum, E.; Hamers, J. P.Process evaluation of a multicomponent intervention program (EXBELT) to reduce belt restraints in nursing homes2013AugJournal of the American Medical Directors Association148599-60423608527https://dx.doi.org/10.1016/j.jamda.2013.03.002	No	Excluded in title and abstract screening
762	Bleijlevens, M. H.; Hendriks, M. R.; Van Haastregt, J. C.; Crebolder, H. F.; Van Eijk, J. T.Lessons learned from a multidisciplinary fall-prevention programme: the occupational-therapy element2010DecScandinavian Journal of Occupational Therapy174319-25https://dx.doi.org/10.3109/11038120903419038	No	Wrong study design
763	Blevins, Cynthia L.Does using a provider admission medication screening policy reduce the percentage of falls in the SNF?2018Dissertation Abstracts International Section A: Humanities and Social Sciences794-A(E)No Pagination Specified2018-11219-072	No	Excluded in title and abstract screening
764	Bloch, F.; Rouquette, A.; Rigaud, A. S.; Kemoun, G.Virtual reality exposure therapy in post-traumatic stress disorder: developing new opportunities of rehabilitation of post-fall syndrome in elderly subjects2014Annals of Physical and Rehabilitation Medicine57e85‐e86CN-0100988010.1016/j.rehab.2014.03.418	No	Excluded in title and abstract screening
765	Bloch, Frédéric; Boully, Clémence; Bourgoin, Gaëlle[Falls in the elderly, from the risk factors to prevention]2015Soins Gerontologie2011446001109596547. Language: English. Entry Date: 20150923. Revision Date: 20151030. Publication Type: journal article. Journal Subset: Biomedical10.1016/j.sger.2015.05.003	No	Excluded in title and abstract screening
766	Block, V. J.; Koshal, K.; Wijangco, J.; Miller, N.; Sara, N.; Henderson, K.; Reihm, J.; Gopal, A.; Mohan, S.; Gelfand, J. M.; Guo, C. Y.; Oommen, L.; Nylander, A.; Rowson, J. A.; Brown, E.; Sanders, S.; Rankin, K.; Lyles, C. R.; Sim, I.; Bove, R.A Closed-Loop Falls Monitoring and Prevention App for Multiple Sclerosis Clinical Practice: Human-Centered Design of the Multiple Sclerosis Falls Insight…	No	Excluded in title and abstract screening
767	Block, V.; Koshal, K.; Wijangco, J.; Miller, N.; Sara, N.; Henderson, K.; Reihm, J.; Gopal, A.; Dilwali-Mohan, S.; Gelfand, J.; Glassel, L.; Guo, C. Y.; Oommen, L.; Nylander, A.; Rowson, J.; Brown, E.; Rankin, K.; Sanders, S.; Lyles, C.; Sim, I.; Bove, R.MS Falls InsightTrack (MS-FIT): Design and Stakeholder Perspectives on a Closed-loop Falls Monitoring and Prevention Application for MS Clinical…	No	Excluded in title and abstract screening
768	Blomberg, B.; Valcheff, K.; Stewart, L.; Kabler, J.; Weil, A.; Alderman, J.Bringing students into the home through interprofessional hotspotting2020AprilJournal of the American Geriatrics Society68(SUPPL 1)S71633776079http://dx.doi.org/10.1111/jgs.16431	No	Excluded in title and abstract screening
769	Blomqvist, S.; Seipel, S.; Engstrom, M.Using augmented reality technology for balance training in the older adults: a feasibility pilot study2021226BMC Geriatrics21114433637043https://dx.doi.org/10.1186/s12877-021-02061-9	No	Excluded in title and abstract screening
770	Bloomer, A.; Wally, M.; Bailey, G.; Roomian, T.; Karunakar, M.; Hsu, J. R.; Seymour, R.; Beuhler, M.; Bosse, M.; Gibbs, M.; Griggs, C.; Jarrett, S.; Leas, D.; Odum, S.; Runyon, M.; Saha, A.; Yu, Z. Q.; Watling, B.; Wyatt, S.Balancing Safety, Comfort, and Fall Risk: An Intervention to Limit Opioid and Benzodiazepine Prescriptions for Geriatric Patients2022SepGeriatric Orthopaedic Surgery & Rehabil…	No	Excluded in title and abstract screening
771	Blum, D.; Schuetz, C.; Jensen, W.; Wannke, L.; Ketels, G.; Bokemeyer, C.; Oechsle, K.Individual specialist physical activity assessment and intervention in advanced cancer patients on a palliative care ward; the 3STEPS-study2020NovAnnals of Palliative Medicine964315-4322WOS:00059554280006710.21037/apm-19-472	No	Excluded in title and abstract screening
772	Blum, M. R.; Sallevelt, Btgm; Spinewine, A.; O'Mahony, D.; Moutzouri, E.; Feller, M.; Baumgartner, C.; Roumet, M.; Jungo, K. T.; Schwab, N.; Bretagne, L.; Beglinger, S.; Aubert, C. E.; Wilting, I.; Thevelin, S.; Murphy, K.; Huibers, C. J. A.; Drenth-van Maanen, A. C.; Boland, B.; Crowley, E.; Eichenberger, A.; Meulendijk, M.; Jennings, E.; Adam, L.; Roos, M. J.; Gleeson, L.; Shen, Z.; Marien, S.;…	No	Excluded in title and abstract screening
773	Bock, Timothy J.A solution to sitters that won't fall short2017Nursing Management48138-44120561461. Language: English. Entry Date: 20170109. Revision Date: 20170113. Publication Type: Article10.1097/01.NUMA.0000511200.90123.c1	No	Excluded in title and abstract screening
774	Bode, L. E.; McClester Brown, M.; Hawes, E. M.Vitamin D Supplementation for Extraskeletal Indications in Older Persons20202Journal of the American Medical Directors Association212164-17131753741https://dx.doi.org/10.1016/j.jamda.2019.09.021	No	Excluded in title and abstract screening
775	Boehm, J.; Franklin, R. C.; King, J. C.Falls in rural and remote community dwelling older adults: a review of the literature2014AugAustralian Journal of Rural Health224146-5525123617https://dx.doi.org/10.1111/ajr.12114	No	Excluded in title and abstract screening
776	Boehm, J.; Franklin, R. C.; Newitt, R.; McFarlane, K.; Grant, T.; Kurkowski, B.Barriers and motivators to exercise for older adults: a focus on those living in rural and remote areas of Australia2013JunAustralian Journal of Rural Health213141-923782281https://dx.doi.org/10.1111/ajr.12032	No	Excluded in title and abstract screening
777	Bogaerts, A.; Delecluse, C.; Boonen, S.; Claessens, A. L.; Milisen, K.; Verschueren, S. M.Changes in balance, functional performance and fall risk following whole body vibration training and vitamin D supplementation in institutionalized elderly women. A 6 month randomized controlled trial2011Gait and Posture333466‐472CN-0078497910.1016/j.gaitpost.2010.12.027	No	Excluded in title and abstract screening
778	Bogaisky, M.; Vachna, M.; Jared, M. C.; Cortes, T. A.; Malik, R.; Lepore, D.; Zwerling, J.; Ehrlich, A. R.Facilitating practice change in primacy care nurses: An educational intervention2018Journal of the American Geriatrics Society66 (Supplement 2)S79http://dx.doi.org/10.1111/jgs.15376	No	Conference abstract
779	Bogucki, Sandy; Siddiqui, Gina; Carter, Ryan; McGovern, Joanne; Dziura, James; Gan, Geliang; Fangyong, Li; Stover, Gina; Cone, David C.; Brokowski, Carolyn; Joseph, DanielEffect of a Home Health and Safety Intervention on Emergency Department Use in the Frail Elderly: A Prospective Observational Study2023Western Journal of Emergency Medicine: Integrating Emergency Care with Population Health24352…	No	Excluded in title and abstract screening
780	Bohl, A. A.; Fishman, P. A.; Ciol, M. A.; Williams, B.; LoGerfo, J.; Phelan, E. A.A longitudinal analysis of total 3-year healthcare costs for older adults who experience a fall requiring medical care2010Journal of the American Geriatrics Society585853-860105202500. Language: English. Entry Date: 20100702. Revision Date: 20200708. Publication Type: Journal Article10.1111/j.1532-5415.2010.02816.x	No	Excluded in title and abstract screening
781	Bohl, Alex A.The cost implications of fall-related injuries2011Dissertation Abstracts International: Section B: The Sciences and Engineering726-B33782011-99240-243	No	Excluded in title and abstract screening
782	Bohm, S.; Mademli, L.; Mersmann, F.; Arampatzis, A.Predictive and Reactive Locomotor Adaptability in Healthy Elderly: A Systematic Review and Meta-Analysis2015DecSports Medicine45121759-7726487633https://dx.doi.org/10.1007/s40279-015-0413-9	No	Excluded in title and abstract screening
783	Bohm, S.; Mersmann, F.; Bierbaum, S.; Dietrich, R.; Arampatzis, A.Cognitive demand and predictive adaptational responses in dynamic stability control2012JulyJournal of Biomechanics45 (Supplement)S234615404628	No	Excluded in title and abstract screening
784	Bohrer, R. C. D.; Pereira, G.; Beck, J. K.; Lodovico, A.; Rodacki, A. L. F.Multicomponent Training Program with High-Speed Movement Execution of Ankle Muscles Reduces Risk of Falls in Older Adults2019Rejuvenation Research22143‐50CN-0178984310.1089/rej.2018.2063	No	Excluded in title and abstract screening
785	Bolding, D. J.; Corman, E.Falls in the Geriatric Patient20192Clinics in Geriatric Medicine351115-12630390977https://dx.doi.org/10.1016/j.cger.2018.08.010	No	Excluded in title and abstract screening
786	Bolger, M. P.; McDonnell,; Clifford, M.; Hurson, G.Adherence with falls prevention education in an acute setting2016JuneIrish Journal of Medical Science185S203-S20472341925http://dx.doi.org/10.1007/s11845-016-1467-x	No	Excluded in title and abstract screening
787	Bolton, K. L.; Egerton, T.; Wark, J.; Wee, E.; Matthews, B.; Kelly, A.; Craven, R.; Kantor, S.; Bennell, K. L.Effects of exercise on bone density and falls risk factors in post-menopausal women with osteopenia: a randomised controlled trial2012MarJournal of Science and Medicine in Sport152102-921996058https://dx.doi.org/10.1016/j.jsams.2011.08.007	No	Excluded in title and abstract screening
788	Boltz, M.; Resnick, B.; Capezuti, E.; Shuluk, J.Activity restriction vs. self-direction: Hospitalised older adults' response to fear of falling2014MarchInternational Journal of Older People Nursing9144-531372465628http://dx.doi.org/10.1111/opn.12015	No	Excluded in title and abstract screening
789	Boltz, Marie; Capezuti, Elizabeth; Fulmer, Terry; Zwicker, Deanne; O'Meara, ArdisEvidence-based geriatric nursing protocols for best practice., 4th ed2012Evidence-based geriatric nursing protocols for best practicexvii, 7212011-30002-000	No	Excluded in title and abstract screening
790	Bolzetta, F.; Veronese, N.; Toffanello, E. D.; Perissinotto, E.; Sergi, G.; Coin, A.; Baggio, G.; Zambon, S.; Musacchio, E.; Maggi, S.; Crepaldi, G.; Manzato, E.Risk of fall and physical performance in elderly2013SeptemberEuropean Geriatric Medicine4S6071182073http://dx.doi.org/10.1016/j.eurger.2013.07.196	No	Excluded in title and abstract screening
791	Bonander, C.; Gustavsson, J.; Nilson, F.Can the provision of a home help service for the elderly population reduce the incidence of fall-related injuries? A quasi-experimental study of the community-level effects on hospital admissions in Swedish municipalities201612Injury Prevention226412-41927016460https://dx.doi.org/10.1136/injuryprev-2015-041848	No	Excluded in title and abstract screening
792	Bonander, C.; Holmberg, R.; Gustavsson, J.; Svensson, M.Model-based economic evaluation of ice cleat distribution programmes for the prevention of outdoor falls among adults from a Swedish societal perspective2022AprInjury Prevention282125-13034183438https://dx.doi.org/10.1136/injuryprev-2021-044203	No	Excluded in title and abstract screening
793	Bonato, M.; Turrini, F.; Galli, L.; Banfi, G.; Cinque, P.The role of physical activity for the management of sarcopenia in people living with HIV202045690International Journal of Environmental Research and Public Health17(4) (no pagination)2003802229http://dx.doi.org/10.3390/ijerph17041283	No	Excluded in title and abstract screening
794	Bonato, M.; Turrini, F.; Galli, L.; Banfi, G.; Cinque, P.The role of physical activity for the management of sarcopenia in people living with HIV2020International Journal of Environmental Research and Public Health1742003802229http://dx.doi.org/10.3390/ijerph17041283	No	Excluded in title and abstract screening
795	Bone, M. D.; Arora, T.; Musselman, K. E.; Lanovaz, J. L.; Linassi, G. A.; Oates, A. R.Investigating proactive balance control in individuals with incomplete spinal cord injury while walking on a known slippery surface202145661Neuroscience Letters74913574433610664https://dx.doi.org/10.1016/j.neulet.2021.135744	No	Excluded in title and abstract screening
796	Bongers, K. T.; Schoon, Y.; Olde Rikkert, M. G.Feasibility of repeated self-measurements of maximum step length and gait speed by community-dwelling older persons201645785BMJ Open68e01153827496235https://dx.doi.org/10.1136/bmjopen-2016-011538	No	Excluded in title and abstract screening
797	Bongers, Kim T. J.; Schoon, Yvonne; Olde Rikkert, Marcel G. M.Self-management tasks to improve mobility and reduce fall risk are not leading to lower research participation in older adults2018Archives of Gerontology and Geriatrics7814-17131090844. Language: English. Entry Date: 20180816. Revision Date: 20180816. Publication Type: Article10.1016/j.archger.2018.05.020	No	Excluded in title and abstract screening
798	Bongers, Kim T.; Schoon, Yvonne; Graauwmans, Maartje J.; Hoogsteen-Ossewaarde, Marlies E.; Rikkert, Marcel G.Safety, feasibility, and reliability of the maximal step length, gait speed, and chair test measured by seniors themselves: The Senior Step Study2015JulJournal of Aging and Physical Activity233438-4432015-32797-015http://dx.doi.org/10.1123/japa.2013-0231	No	Excluded in title and abstract screening
799	Bongue, B.; Hugues, J.; Achour, E.; Colvez, A.; Sass, C.Improving fall prevention in the elderly. [French]201601 JulSoinsGerontologie. 2112024-29616546687http://dx.doi.org/10.1016/j.sger.2016.05.006	No	Excluded in title and abstract screening
800	Boniface, R.; Lugazia, E. R.; Ntungi, A. M.; Kiloloma, O.Management and outcome of traumatic brain injury patients at muhimbili orthopaedic institute dar es salaam, Tanzania201714 MarPan African Medical Journal26 (no pagination)618254219http://dx.doi.org/10.11604/pamj.2017.26.140.10345	No	Excluded in title and abstract screening
801	Bonner, M.; Capsey, M.; Batey, J.A paramedic's role in reducing number of falls and fall-related emergency service use by over 65s: a systematic review2021May 01British Paramedic Journal6146-5234335100https://dx.doi.org/10.29045/14784726.2021.6.6.1.46	No	Excluded in title and abstract screening
802	Bonnerup Vind, A.; Andersen, H. E.; Pedersen, K. D.; Joergensen, T.; Schwarz, P.Who will fall again? Predictors of further falls in one year following an injurious fall2011JulyEuropean Geriatric Medicine23145-14951498046http://dx.doi.org/10.1016/j.eurger.2011.05.010	No	Excluded in title and abstract screening
803	Bonnici, M.; Buttigieg, S.; Abdilla, S.; Ferry, P.Vitamin D in the older population: A study of maltese doctors' knowledge and management2020Malta Medical Journal32(3)44-552005964140	No	Excluded in title and abstract screening
804	Bonuel, N.; Manjos, A.; Lockett, L.; Gray-Becknell, T.Best practice fall prevention strategies. CATCH!2011Apr-JunCritical Care Nursing Quarterly342154-821407011https://dx.doi.org/10.1097/CNQ.0b013e3182129d3a	No	Excluded in title and abstract screening
805	Boongird, C.; Keesukphan, P.; Phiphadthakusolkul, S.; Rattanasiri, S.; Thakkinstian, A.Effects of a simple home-based exercise program on fall prevention in older adults: A 12-month primary care setting, randomized controlled trial2017NovGeriatrics & gerontology international17112157-2163https://dx.doi.org/10.1111/ggi.13052	No	Wrong comparator
806	Boongird, Chitima; Ross, RatchneewanViews and Expectations of Community-Dwelling Thai Elderly in Reporting Falls to Their Primary Care Physicians2017Journal of Applied Gerontology364480-498121559880. Language: English. Entry Date: 20170309. Revision Date: 20170309. Publication Type: Article10.1177/0733464815606799	No	Excluded in title and abstract screening
807	Boot, M.; Allison, J.; Maguire, J.; O'Driscoll, G.QI initiative to reduce the number of inpatient falls in an acute hospital Trust20232BMJ Open Quality121236737063https://dx.doi.org/10.1136/bmjoq-2022-002102	No	Excluded in title and abstract screening
808	Boot, M.; Allison, J.; Maguire, J.; O'Driscoll, G.QI initiative to reduce the number of inpatient falls in an acute hospital Trust202345691BMJ Open Quality12(1) (no pagination)2022860286https://dx.doi.org/10.1136/bmjoq-2022-002102	No	Excluded in title and abstract screening
809	Booth, V.; Connell, L.; Masud, T.Investigation of the implementation of the Nintendo Wii-Fit in older fallers on balance and gait outcome measures: A retrospective evaluation2011SeptemberEuropean Geriatric Medicine2S1670705321http://dx.doi.org/10.1016/j.eurger.2011.06.003	No	Excluded in title and abstract screening
810	Booth, V.; Harwood, R. H.; Hood-Moore, V.; Bramley, T.; Hancox, J. E.; Robertson, K.; Hall, J.; Van Der Wardt, V.; Logan, P. A.Development of the promoting activity, independence and stability in early dementia and mild cognitive impairment (PrAISED) intervention2018AugustAge and Ageing47 (Supplement 3)iii9627164173http://dx.doi.org/10.1093/ageing/afy124.14	No	Excluded in title and abstract screening
811	Booth, V.; Harwood, R. H.; Hood-Moore, V.; Bramley, T.; Hancox, J. E.; Robertson, K.; Hall, J.; Van Der Wardt, V.; Logan, P. A.Promoting activity, independence and stability in early dementia and mild cognitive impairment (PrAISED): development of an intervention for people with mild cognitive impairment and dementia2018JulClinical Rehabilitation327855-86429436253https://dx.doi.org/10.1177/026921…	No	Excluded in title and abstract screening
812	Booth, V.; Harwood, R.; Hancox, J. E.; Hood-Moore, V.; Masud, T.; Logan, P.Motivation as a mechanism underpinning exercise-based falls prevention programmes for older adults with cognitive impairment: a realist review2019619BMJ Open96e024982https://dx.doi.org/10.1136/bmjopen-2018-024982	No	Wrong study design
813	Booth, V.; Hood, V.; Kearney, F.Interventions incorporating physical and cognitive elements to reduce falls risk in cognitively impaired older adults: a systematic review protocol201545916JBI Database Of Systematic Reviews And Implementation Reports1385-1326455930https://dx.doi.org/10.11124/jbisrir-2015-2220	No	Excluded in title and abstract screening
814	Booth, V.; Hood, V.; Kearney, F.Interventions incorporating physical and cognitive elements to reduce falls risk in cognitively impaired older adults: a systematic review20165JBI Database Of Systematic Reviews And Implementation Reports145110-3527532469https://dx.doi.org/10.11124/JBISRIR-2016-002499	No	Excluded in title and abstract screening
815	Booth, V.; Logan, P.; Masud, T.; Harwood, R.; Hood, V.A feasibility study of a tailored physical and cognitive exercise intervention to reduce falls in older adults with mild dementia2016OctoberEuropean Geriatric Medicine7 (Supplement 1)S142-S143613002403	No	Excluded in title and abstract screening
816	Bor, Andrea; Matuz, Mária; Csatordai, Márta; Szalai, Gábor; Bálint, András; Benkő, Ria; Soós, Gyöngyvér; Doró, Péter; Matuz, Mária; Csatordai, Márta; Szalai, Gábor; Bálint, András; Benkő, Ria; Soós, Gyöngyvér; Doró, PéterMedication use and risk of falls among nursing home residents: a retrospective cohort study2017International Journal of Clinical Pharmacy392408-415122141442. Language: English. E…	No	Excluded in title and abstract screening
817	Borad, V.; Lacey, M. S.; Hamlar, D. D.; Dresner, H. S.; Yadava, G. K.; Schubert, W.Intraoperative Imaging Changes Management in Orbital Fracture Repair2017SeptemberJournal of Oral and Maxillofacial Surgery7591932-1940616895667http://dx.doi.org/10.1016/j.joms.2017.05.002	No	Excluded in title and abstract screening
818	Borders, C.; Sajjadi, S. A.Diagnosis and Management of Cognitive Concerns in the Oldest-Old2021MarchCurrent Treatment Options in Neurology23(3) (no pagination)2010937757https://dx.doi.org/10.1007/s11940-021-00665-5	No	Excluded in title and abstract screening
819	Borg, M. J.; Jones, K. L.; Sun, Z.; Horowitz, M.; Rayner, C. K.; Wu, T.Metformin attenuates the postprandial fall in blood pressure in type 2 diabetes2019Diabetes, Obesity & Metabolism2151251‐1254CN-0209039210.1111/dom.13632	No	Excluded in title and abstract screening
820	Borgohain, R.; Szasz, J.; Stanzione, P.; Meshram, C.; Bhatt, M. H.; Chirilineau, D.; Stocchi, F.; Lucini, V.; Giuliani, R.; Forrest, E.; et al.,Two-year, randomized, controlled study of safinamide as add-on to levodopa in mid to late Parkinson's disease2014Movement Disorders29101273‐1280CN-0102217010.1002/mds.25961	No	Excluded in title and abstract screening
821	Borjan, M.; Patel, T.; Lefkowitz, D.; Campbell, C.; Lumia, M.Assessing Barriers to the Use of Fall Protection in Small Residential Construction Companies in New Jersey2016MayNew Solutions26140-5426463255https://dx.doi.org/10.1177/1048291115609706	No	Excluded in title and abstract screening
822	Borm, C. D. J. M.; De Graaf, D.; Bloem, B. R.; Theelen, T.; Hoyng, C.; de Vries, N.; Weerdesteyn, V.Gait Adaptability and the Effect of Ocular Disorders on Visually Guided Walking in Parkinson's Disease202445770Journal of Parkinson's Disease14(3)601-6072031875911https://dx.doi.org/10.3233/JPD-230025	No	Excluded in title and abstract screening
823	Borm, Cdjm; De Graaf, D.; Bloem, B. R.; Theelen, T.; Hoyng, C.; de Vries, N.; Weerdesteyn, V.Gait Adaptability and the Effect of Ocular Disorders on Visually Guided Walking in Parkinson's Disease2024Journal of Parkinsons Disease Print143601-60738517803https://dx.doi.org/10.3233/JPD-230025	No	Excluded in title and abstract screening
824	Boros, Edit; Balogh, ZoltánFall prevention practices among nurses and the factors that influence them: a Hungarian study2024KONTAKT - Journal of Nursing & Social Sciences related to Health & Illness263210-217179999900. Language: English. Entry Date: 20241007. Revision Date: 20241008. Publication Type: Journal Article10.32725/kont.2024.035	No	Excluded in title and abstract screening
825	Boros, Edit; Erika, ErdŐSi; Ibolya, TulkÁN; Zoltán, BaloghA saját otthonukban élő idősek kockázati tényezőkkel kapcsolatos ismereteinek és a mindennapos esésmegelőző viselkedésnek a vizsgálata2022Nővér3557-16160100411. Language: Hungarian. Entry Date: 20221116. Revision Date: 20221117. Publication Type: Journal Article10.55608/nover.35.0018	No	Excluded in title and abstract screening
826	Borrelli, J. R.; Zabukovec, J.; Jones, S.; Junod, C. A.; Maki, B. E.Age-related changes in the capacity to select early-onset upper-limb reactions to either recover balance or protect against impact201945667Experimental Gerontology12511067631377381https://dx.doi.org/10.1016/j.exger.2019.110676	No	Excluded in title and abstract screening
827	Borrelli, James; Creath, Robert; Westlake, Kelly; Rogers, Mark W.Age-related changes in protective arm reaction kinematics, kinetics, and neuromuscular activation during evoked forward falls2022Human Movement Science81N.PAG-N.PAG154538463. Language: English. Entry Date: 20220113. Revision Date: 20220321. Publication Type: journal article10.1016/j.humov.2021.102914	No	Excluded in title and abstract screening
828	Borschmann, K.; Pang, M. Y. C.; Bernhardt, J.; Iuliano-Burns, S.Stepping towards prevention of bone loss after stroke: A systematic review of the skeletal effects of physical activity after stroke2012JuneInternational Journal of Stroke74330-335364834257http://dx.doi.org/10.1111/j.1747-4949.2011.00645.x	No	Excluded in title and abstract screening
829	Bos, N.; Bhukhen, A.; Mabourakh, D.; Previll, L.; Yanamadala, M.Implementation of Age-Friendly 4 M's Framework in a Geriatrics Clinic2023AprilJournal of the American Geriatrics Society71(Supplement 1)S81-S82641604739https://dx.doi.org/10.1111/jgs.18336	No	Excluded in title and abstract screening
830	Bosley, ElizabethImplementation and Evaluation of Teach-back as a Pedagogical Method for Delivering Fall Prevention Education to Older Adults in an Inpatient Hospital Setting2016Implementation & Evaluation of Teach-back as a Pedagogical Method for Delivering Fall Prevention Education to Older Adults in an Inpatient Hospital Setting45658124411312. Language: English. Entry Date: 20180301. Revision …	No	Excluded in title and abstract screening
831	Bosley, ElizabethImplementation and evaluation of teach-back as a pedagogical method for delivering fall prevention education to older adults in an inpatient hospital setting2017Dissertation Abstracts International: Section B: The Sciences and Engineering782-B(E)No Pagination Specified2017-01060-243	No	Excluded in title and abstract screening
832	Bosner, S.; Keller, H.; Wohner, A.; Wohner, C.; Sonnichsen, A.; Baum, E.; Donner-Banzhoff, N.Prevention of falls by outdoor-walking in elderly persons at risk ("power") - a pilot study2012FebEuropean Geriatric Medicine3128-32WOS:00030059110000710.1016/j.eurger.2011.06.008	No	Excluded in title and abstract screening
833	Bott, N.; Wexler, S.; Drury, L.; Pollak, C.; Wang, V.; Scher, K.; Narducci, S.A Protocol-Driven, Bedside Digital Conversational Agent to Support Nurse Teams and Mitigate Risks of Hospitalization in Older Adults: Case Control Pre-Post Study20191017Journal of Medical Internet Research2110e1344031625949https://dx.doi.org/10.2196/13440	No	Excluded in title and abstract screening
834	Bottomley, J.; Bussmann, H.; Skelton, D.; Laventure, B.; Van Meeteren, N. L.Innovations in Physical Activity (PA) Promotion - New physiological, technological and behavioural innovations for clinical practice2014SeptemberEuropean Geriatric Medicine5S1771658980	No	Excluded in title and abstract screening
835	Boucher, B. J.Vitamin D status and its management for achieving optimal health benefits in the elderly201845963Expert Review of Endocrinology and Metabolism136279-293625179946http://dx.doi.org/10.1080/17446651.2018.1533401	No	Excluded in title and abstract screening
836	Bouda, Pibi J.Preventing falls using evidence-based interventions in a long-term care facility.DP - 20232023Dissertation Abstracts International: Section B: The Sciences and Engineering842-BNo Pagination Specified2023-01886-230	No	Excluded in title and abstract screening
837	Bouda, Pibi J.Preventing falls using evidence-based interventions in a long-term care facility2023Dissertation Abstracts International: Section B: The Sciences and Engineering842-BNo Pagination Specified2023-01886-230	No	Excluded in title and abstract screening
838	Boudes, Caroline; Beauseigneur, MarcPrévention des chutes dans la maladie d'Alzheimer et syndromes apparentés2019Kinesitherapie Revue1920729-39134957292. Language: English. Entry Date: 20190302. Revision Date: 20190312. Publication Type: Article10.1016/j.kine.2018.09.018	No	Excluded in title and abstract screening
839	Boudreaux, A.; Schell, R. F.; Nelson, S. D.; Phibbs, F.; Stroh, J.; Depp, A. F.Improving Medication Management for Inpatients with a Secondary Diagnosis of Parkinson Disease202401 MayThe American journal of nursing124(5)50-57644095074https://dx.doi.org/10.1097/01.NAJ.0001016384.47848.89	No	Excluded in title and abstract screening
840	Boudreaux, A.; Schell, R. F.; Nelson, S. D.; Phibbs, F.; Stroh, J.; Depp, A. F.Improving Medication Management for Inpatients with a Secondary Diagnosis of Parkinson Disease2024May 01American Journal of Nursing124550-5738661703https://dx.doi.org/10.1097/01.NAJ.0001016384.47848.89	No	Excluded in title and abstract screening
841	Bouillon, R.; Van Schoor, N. M.; Gielen, E.; Boonen, S.; Mathieu, C.; Vanderschueren, D.; Lips, P.Optimal vitamin D status: a critical analysis on the basis of evidence-based medicine2013AugJournal of Clinical Endocrinology and Metabolism988E1283-30423922354https://dx.doi.org/10.1210/jc.2013-1195	No	Excluded in title and abstract screening
842	Bou-Karroum, Lama; El-Jardali, Fadi; Jabbour, Mathilda; Harb, Aya; Fadlallah, Racha; Hemadi, Nour; Al-Hajj, SamarPreventing Unintentional Injuries in School-Aged Children: A Systematic Review2022Pediatrics149S1-S14156648693. Language: English. Entry Date: 20220512. Revision Date: 20220513. Publication Type: Journal Article10.1542/peds.2021-053852J	No	Excluded in title and abstract screening
843	Boulares, A.; Fabre, C.; Cherni, A.; Jdidi, H.; Gaied Chortane, S.; Trompetto, C.; Puce, L.; Bragazzi, N. L.Effects of a Physical Activity Program that Incorporates Exercises Targeting Balance, Strength, and Proprioception on Cognitive Functions and Physical Performance in Old Adults with Mild Cognitive Impairment202345921Journal of Alzheimer's Disease212137742641https://dx.doi.org/10.3233/JAD-23…	No	Excluded in title and abstract screening
844	Boulares, A.; Fabre, C.; Cherni, A.; Jdidi, H.; Gaied Chortane, S.; Trompetto, C.; Puce, L.; Bragazzi, N. L.Effects of a Physical Activity Program that Incorporates Exercises Targeting Balance, Strength, and Proprioception on Cognitive Functions and Physical Performance in Old Adults with Mild Cognitive Impairment202324 OctJournal of Alzheimer's Disease96(1)245-2602028301821https://dx.doi.org/10.…	No	Excluded in title and abstract screening
845	Boulares, Ayoub; Fabre, Claudine; Cherni, Ala; Jdidi, Hela; Chortane, Sabri Gaied; Trompetto, Carlo; Puce, Luca; Bragazzi, Nicola LuigiEffects of a physical activity program that incorporates exercises targeting balance, strength, and proprioception on cognitive functions and physical performance in old adults with mild cognitive impairment2023Journal of Alzheimer's Disease961245-2602024-61069-02…	No	Excluded in title and abstract screening
846	Boulton, E.; Hawley-Hague, H.; French, D. P.; Mellone, S.; Zacchi, A.; Clemson, L.; Vereijken, B.; Todd, C.Implementing behaviour change theory and techniques to increase physical activity and prevent functional decline among adults aged 61-70: The PreventIT project2019Mar - AprProgress in Cardiovascular Diseases622147-156https://dx.doi.org/10.1016/j.pcad.2019.01.003	No	Wrong study design
847	Boulton, Elisabeth; Hawley-Hague, Helen; Vereijken, Beatrix; Clifford, Amanda; Guldemond, Nick; Pfeiffer, Klaus; Hall, Alex; Chesani, Federico; Mellone, Sabato; Bourke, Alan; Todd, ChrisDeveloping the FARSEEING Taxonomy of Technologies: Classification and description of technology use (including ICT) in falls prevention studies2016Journal of Biomedical Informatics61132-140115825555. Language: Eng…	No	Excluded in title and abstract screening
848	Boura, I.; Batzu, L.; Dietrichs, E.; Ray Chaudhuri, K.Treatment paradigms in Parkinson's Disease and Covid-192022International Review of Neurobiology165135-17136208898https://dx.doi.org/10.1016/bs.irn.2022.03.002	No	Excluded in title and abstract screening
849	Bourbonnais, A.; Rousseau, J.; Lalonde, M. H.; Meunier, J.; Lapierre, N.; Gagnon, M. P.Conditions and ethical challenges that could influence the implementation of technologies in nursing homes: A qualitative study2019DecInternational Journal of Older People Nursing144e1226631475466https://dx.doi.org/10.1111/opn.12266	No	Excluded in title and abstract screening
850	Bourdel-Marchasson, I.; Sinclair, A.Elderly patients with type 2 diabetes mellitus-the need for high-quality, inpatient diabetes care2013Oct-NovHospital practice (1995) Hospital practice41451-624145589https://dx.doi.org/10.3810/hp.2013.10.1080	No	Excluded in title and abstract screening
851	Bourke, A. K.; van de Ven, P.; Gamble, M.; O'Connor, R.; Murphy, K.; Bogan, E.; McQuade, E.; Finucane, P.; Olaighin, G.; Nelson, J.Assessment of waist-worn tri-axial accelerometer based fall-detection algorithms using continuous unsupervised activities2010Annual International Conference Of The IEEE Engineering In Medicine And Biology Society201032226621095967https://dx.doi.org/10.1109/IEMBS.2010.…	No	Excluded in title and abstract screening
852	Bourke, A. K.; van de Ven, P.; Gamble, M.; O'Connor, R.; Murphy, K.; Bogan, E.; McQuade, E.; Finucane, P.; Olaighin, G.; Nelson, J.Evaluation of waist-mounted tri-axial accelerometer based fall-detection algorithms during scripted and continuous unscripted activities201045977Journal of Biomechanics431542057720926081https://dx.doi.org/10.1016/j.jbiomech.2010.07.005	No	Excluded in title and abstract screening
853	Bourke, R.; Doody, P.; Perez, S.; Moloney, D.; Lipsitz, L.; Kenny, R. A.Cardiovascular abnormalities and falls among older adults: A systematic review for the task force on global guidelines for falls in older adults2022DecemberEuropean Geriatric Medicine13(Supplement 1)S28-S29639930238https://dx.doi.org/10.1007/s41999-022-00711-8	No	Excluded in title and abstract screening
854	Bousquet, J.; Bewick, M.; Cano, A.; Eklund, P.; Fico, G.; Goswami, N.; Guldemond, N. A.; Henderson, D.; Hinkema, M. J.; Liotta, G.; Mair, A.; Molloy, W.; Monaco, A.; Monsonis-Paya, I.; Nizinska, A.; Papadopoulos, H.; Pavlickova, A.; Pecorelli, S.; Prados-Torres, A.; Roller-Wirnsberger, R. E.; Somekh, D.; Vera-Munoz, C.; Visser, F.; Farrell, J.; Malva, J.; Andersen Ranberg, K.; Camuzat, T.; Carria…	No	Excluded in title and abstract screening
855	Bousquet, J.; Bourquin, C.; Auge, P.; Domy, P.; Bringer, J.; Aoustin, M.; Camuzat, T.; Bourret, R.; Best, N.; Jonquet, O.; De La Coussaye, J. E.; Robine, J. M.; Avignon, A.; Blain, H.; Giraudeau, N.; Heve, D.; Jeandel, C.; Laffont, I.; Larrey, D.; Laurent, C.; Nogues, M.; Pelissier, J. Y.; Radier-Pontal, F.; Royere, E.; Bedbrook, A.; Granier, S.; Abecassis, F.; Albert, S.; Adnet, P. A.; Alomene, …	No	Excluded in title and abstract screening
856	Bouvard, B.; Annweiler, C.; Legrand, E.Osteoporosis in older adults2021MayJoint, Bone, Spine: Revue du Rhumatisme88(3) (no pagination)2010840734https://dx.doi.org/10.1016/j.jbspin.2021.105135	No	Excluded in title and abstract screening
857	Bouwmeester, C.The PACE program: home-based long-term care2012JanConsultant Pharmacist27124-3022231995https://dx.doi.org/10.4140/TCP.n.2012.24	No	Excluded in title and abstract screening
858	Bouzid, W.; Tavassoli, N.; Berbon, C.; Qassemi, S.; Bounes, V.; Azema, O.; Shourick, J.; Nourhashemi, F.Impact of a personalised care plan for the elderly calling emergency medical services after a fall at home: the RISING-DOM multi-centre randomised controlled trial protocol2022BMC Geriatrics221182CN-0237519310.1186/s12877-022-02850-w	No	Excluded in title and abstract screening
859	Bouzid, W.; Tavassoli, N.; Berbon, C.; Qassemi, S.; Vaysset, S.; Poly, M.; Bounes, V.; Shourick, J.; Nourhashemi, F.Exploring Population Characteristics and Recruitment Challenges in Older People Experiencing Falls at Home without Hospitalization or with an Emergency Department Visit: insights from the RISING-DOM Experience2023Clinical Interventions In Aging181995‐2008CN-0263209710.2147/CIA.S4210…	No	Excluded in title and abstract screening
860	Bowden, V.; Bradas, C.; McNett, M.Impact of level of nurse experience on falls in medical surgical units2019MayJournal of Nursing Management274833-83930565782https://dx.doi.org/10.1111/jonm.12742	No	Excluded in title and abstract screening
861	Bowen, C.; Ashburn, A.; Cole, M.; Donovan-Hall, M.; Burnett, M.; Robison, J.; Mamode, L.; Pickering, R.; Bader, D.; Kunkel, D.A survey exploring self-reported indoor and outdoor footwear habits, foot problems and fall status in people with stroke and Parkinson's2016Journal of Foot & Ankle Research93927688813	No	Excluded in title and abstract screening
862	Bowen, M. E.; Crenshaw, J.; Stanhope, S. J.Balance ability and cognitive impairment influence sustained walking in an assisted living facility2018Jul - AugArchives of Gerontology and Geriatrics77133-14129753298https://dx.doi.org/10.1016/j.archger.2018.05.004	No	Excluded in title and abstract screening
863	Bowen, Mary Elizabeth; Rowe, MeredethIntraindividual Changes in Ambulation Associated With Falls in a Population of Vulnerable Older Adults in Long-Term Care2016Archives of Physical Medicine and Rehabilitation97111963-1968118999073. Language: English. Entry Date: 20161028. Revision Date: 20161028. Publication Type: Article10.1016/j.apmr.2016.05.013	No	Excluded in title and abstract screening
864	Bowen, Mary ElizabethMonitoring functional status using a wearable real-time locating technology2020Nursing Outlook686727-733147153203. Language: English. Entry Date: 20201128. Revision Date: 20201128. Publication Type: Article10.1016/j.outlook.2020.04.012	No	Excluded in title and abstract screening
865	Bowers, Lois A.Preventing falls: It's within your power2013Long-Term Living: For the Continuing Care Professional62813-1591834880. Language: English. Entry Date: 20131108. Revision Date: 20190308. Publication Type: Article	No	Excluded in title and abstract screening
866	Bowis, J.Policy actions needed to improve prevention and care of osteoporosis and fragility fractures2020DecemberOsteoporosis International31(SUPPL 1)S99634587071https://dx.doi.org/10.1007/s00198-020-05695-4	No	Excluded in title and abstract screening
867	Boyanov, M.; Boyanova, M.The Vitamin D Story - a 2023 Update on Fractures and Falls2023Rheumatology (Bulgaria)31(4)53-592031261177https://dx.doi.org/10.35465/31.4.2023.pp47-59	No	Excluded in title and abstract screening
868	Boyd, M.; Kho, A.; Wilson, G.; Wilson, N.Expediting cataract surgery in New Zealand is cost-effective for falls prevention and improving vision-so what might be the next steps?2019830New Zealand Medical Journal132150173-7831465330	No	Excluded in title and abstract screening
869	Boyé, N. D.; van der Velde, N.; de Vries, O. J.; van Lieshout, E. M.; Hartholt, K. A.; Mattace-Raso, F. U.; Lips, P.; Patka, P.; van Beeck, E. F.; van der Cammen, T. J.Effectiveness of medication withdrawal in older fallers: results from the Improving Medication Prescribing to reduce Risk Of FALLs (IMPROveFALL) trial2017Age and Ageing461142‐146CN-0160474410.1093/ageing/afw161	No	Excluded in title and abstract screening
870	Boye-Doe, Sylvia B.Improving Fall Prevention Strategies in an Acute-Care Setting2017Improving Fall Prevention Strategies in an Acute-care Setting45658123296035. Language: English. Entry Date: 20180427. Revision Date: 20180427. Publication Type: Abstract	No	Excluded in title and abstract screening
871	Boyle, N.; Naganathan, V.; Cumming, R. G.Medication and Falls: Risk and Optimization2010NovemberClinics in Geriatric Medicine264583-605359731994http://dx.doi.org/10.1016/j.cger.2010.06.007	No	Excluded in title and abstract screening
872	Bozat-Emre, SongulInvestigating the association between atypical antipsychotic medication use and falls among personal care home residents in the winnipeg health region2013Dissertation Abstracts International: Section B: The Sciences and Engineering746-B(E)No Pagination Specified2013-99240-464	No	Excluded in title and abstract screening
873	Brach, J. S.; Juarez, G.; Perera, S.; Cameron, K.; Vincenzo, J. L.; Tripken, J.Dissemination and Implementation of Evidence-Based Falls Prevention Programs: Reach and Effectiveness202245664Journals of Gerontology Series A-Biological Sciences & Medical Sciences771164-17134244780https://dx.doi.org/10.1093/gerona/glab197	No	Excluded in title and abstract screening
874	Bradley, K.Remote Video Monitoring: A Novel Approach in Fall Prevention201645962Journal of Continuing Education in Nursing4711484-48627783827https://dx.doi.org/10.3928/00220124-20161017-04	No	Excluded in title and abstract screening
875	Braithwaite, Eve; Todd, Oliver M.; Atkin, Abigail; Hulatt, Rachel; Tadrous, Ragy; Alldred, David P.; Pirmohamed, Munir; Walker, Lauren; Lawton, Rebecca; Clegg, AndrewInterventions for reducing anticholinergic medication burden in older adults—a systematic review and meta-analysis2023Age & Ageing52945901172443445. Language: English. Entry Date: 20231009. Revision Date: 20231009. Publication Type: …	No	Excluded in title and abstract screening
876	Braithwaite, J.; Herkes, J.; Ludlow, K.; Testa, L.; Lamprell, G.Association between organisational and workplace cultures, and patient outcomes: systematic review201745969BMJ Open711e01770829122796https://dx.doi.org/10.1136/bmjopen-2017-017708	No	Excluded in title and abstract screening
877	Brambilla, A.; Rebecchi, A.; Capolongo, S.Evidence Based Hospital Design. A literature review of the recent publications about the EBD impact of built environment on hospital occupants' and organizational outcomes2019Mar-AprAnnali di Igiene312165-18030714614https://dx.doi.org/10.7416/ai.2019.2269	No	Excluded in title and abstract screening
878	Brand, C. A.; Amatya, B.; Gordon, B.; Tosti, T.; Gorelik, A.Redesigning care for chronic conditions: Improving hospital-based ambulatory care for people with osteoarthritis of the hip and knee2010JuneInternal Medicine Journal406427-436359048907http://dx.doi.org/10.1111/j.1445-5994.2009.01960.x	No	Excluded in title and abstract screening
879	Brasel, K.Changing Epidemiology of Injury in the USA2017Current Trauma Reports31http://dx.doi.org/10.1007/s40719-017-0073-3	No	Excluded in title and abstract screening
880	Braun, T.; Gruneberg, C.; Susmilch, K.; Wiessmeier, M.; Schwenk, I.; Eggert, S.; Machleit-Ebner, A.; Harras, I.; Thiel, C.An augmented prescribed exercise program (APEP) to improve mobility of older acute medical patients - a randomized, controlled pilot and feasibility trial2019830BMC Geriatrics19124031470815https://dx.doi.org/10.1186/s12877-019-1246-4	No	Excluded in title and abstract screening
881	Brauner, D.; Werner, R. M.; Shippee, T. P.; Cursio, J.; Sharma, H.; Konetzka, R. T.Does Nursing Home Compare Reflect Patient Safety In Nursing Homes?201811Health Affairs37111770-177830395505https://dx.doi.org/10.1377/hlthaff.2018.0721	No	Excluded in title and abstract screening
882	Bravo, J.; Rosado, H.; Tomas-Carus, P.; Carrasco, C.; Batalha, N.; Folgado, H.; Pereira, C.Development and validation of a continuous fall risk score in community-dwelling older people: an ecological approach202145941BMC Public Health21Suppl 280834758784https://dx.doi.org/10.1186/s12889-021-10813-w	No	Excluded in title and abstract screening
883	Bray Jenkyn, Krista M.Fall-related health service utilization, costs, and cost-effectiveness of a multi-factorial falls prevention program delivered to community-dwelling older adults2010Dissertation Abstracts International: Section B: The Sciences and Engineering7012-B74682010-99120-036	No	Excluded in title and abstract screening
884	Brech, G. C.; Ciolac, E. G.; Peterson, M. D.; Greve, J. M.Serum 25-hydroxyvitamin D levels are associated with functional capacity but not with postural balance in osteoporotic postmenopausal women201745658Clinics (Sao Paulo, Brazil)72111-1628226027https://dx.doi.org/10.6061/clinics/2017(01)03	No	Excluded in title and abstract screening
885	Breda, K.; Rosen, S.; Lin, C.Cedars-Sinai Geriatric Fracture Program (GFP) Improves Patient Outcomes2022Epidemiology70(SUPPL 1)S74637954335https://dx.doi.org/10.1111/jgs.v70.S1	No	Excluded in title and abstract screening
886	Bredland, Ebba Langum; Söderström, Sylvia; Vik, KjerstiChallenges and motivators to physical activity faced by retired men when ageing: a qualitative study2018BMC Public Health181N.PAG-N.PAG129619487. Language: English. Entry Date: In Process. Revision Date: 20190610. Publication Type: journal article. Journal Subset: Biomedical10.1186/s12889-018-5517-3	No	Excluded in title and abstract screening
887	Brennan, DeborahPatient Self-Assessment for Older Adult Fall Prevention2018Patient Self-Assessment For Older Adult Fall Prevention45658131808277. Language: English. Entry Date: 20180920. Revision Date: 20191107. Publication Type: Article	No	Excluded in title and abstract screening
888	Brennan, K. A.; Sturkie, E. K.; McGuirt, B. B.; Ratner, S.Creation and evaluation of a process for falls risk assessment and intervention in an academic general internal medicine clinic2015AprilJournal of General Internal Medicine30S529-S53071878596	No	Excluded in title and abstract screening
889	Brent, L.; Ahern, E.; Hurson, C.The Irish hip fracture database: Results from the preliminary report 20142014SeptemberIrish Journal of Medical Science1837S30771611139http://dx.doi.org/10.1007/s11845-014-1177-1	No	Excluded in title and abstract screening
890	Brent, L.; Deasy, C.Low level falls lead to high incidence of Major Trauma. Data from the Major Trauma Audit (MTA) in Ireland2018Age and Ageing. Conference: 66th Annual and Scientific Meeting of the Irish Gerontological Society: Transforming Ageing Across Borders. Ireland.47Supplement 5627247431http://dx.doi.org/10.1093/ageing/afy140.02	No	Excluded in title and abstract screening
891	Bressler, Katrina; E.Redfern, Roberta; Brown, MeganElimination of Position-Change Alarms in an Alzheimer’s and Dementia Long-Term Care Facility2011American Journal of Alzheimer's Disease and Other Dementias268599-60571765513. Language: English. Entry Date: 20120306. Revision Date: 20120320. Publication Type: Article10.1177/1533317511432730	No	Excluded in title and abstract screening
892	Brett, L.; Ilhan, E.The type and scope of physiotherapy is under-utilised in Australian residential aged care facilities: a national, cross-sectional survey of physiotherapists2022728BMC Geriatrics22162535902804https://dx.doi.org/10.1186/s12877-022-03248-4	No	Excluded in title and abstract screening
893	Brett, L.; Noblet, T.; Jorgensen, M.; Georgiou, A.The use of physiotherapy in nursing homes internationally: A systematic review2019PLoS ONE [Electronic Resource]147e021948831295297https://dx.doi.org/10.1371/journal.pone.0219488	No	Excluded in title and abstract screening
894	Brew-Sam, N.; Chib, A.; Torres, A. Y. F.; Ng, J. X. J.; Wong, Y. T. J.; Sze, G. Y.An Integrated mHealth Campaign to Reduce the Risk of Falling for Older Adults202245684Journal of Applied Gerontology733464821106287735085043https://dx.doi.org/10.1177/07334648211062877	No	Excluded in title and abstract screening
895	Breysse, J.; Dixon, S. L.; Jacobs, D. E.; Lopez, J.; Weber, W.Self-reported health outcomes associated with green-renovated public housing among primarily elderly residents2015Jul-AugJournal of Public Health Management and Practice214355-6725679773https://dx.doi.org/10.1097/PHH.0000000000000199	No	Excluded in title and abstract screening
896	Briand, M.; Gerard, S.; Gauthier, M.; Garric, M.; Steinmeyer, Z.; Balardy, L.Impact of therapeutic management and geriatric evaluation on patient of eighty years and older with diffuse large B-cell lymphoma on survival: A systematic review2022JanuaryEuropean Journal of Haematology108(1)3-172013744752https://dx.doi.org/10.1111/ejh.13704	No	Excluded in title and abstract screening
897	Brierley, R. C. M.; Taylor, J.; Turner, N.; Rees, S.; Thorn, J.; Metcalfe, C.; Henderson, E. J.; Clement, C.; Welsh, T. J.; Sargent, K.; Morgan, G.; Ready, D.; Mellon, D.; Wen, L.; Kipping, R.; Hay, A. D.A pragmatic cluster randomised controlled trial of air filtration to prevent symptomatic winter respiratory infections (including COVID-19) in care homes (AFRI-c) in England: Trial protocol2024Ju…	No	Excluded in title and abstract screening
898	Briggs, M.; Morzinski, J. A.; Ellis, J.Influences of a Church-Based Intervention on Falls Risk Among Seniors2017AugWMJ1163161-16429323832	No	Excluded in title and abstract screening
899	Brincks, John; Callesen, JacobA study of the discriminative properties of the Six-Spot Step Test in older adults at risk of falling and those not at risk2023392715-272210.1080/09593985.2022.2094844	No	Excluded in title and abstract screening
900	Britten, L.; Addington, C.; Astill, S.Dancing in time: feasibility and acceptability of a contemporary dance programme to modify risk factors for falling in community dwelling older adults201745965BMC Geriatrics17183https://dx.doi.org/10.1186/s12877-017-0476-6	No	Wrong study design
901	Brock, A.Capital briefing. Bringing down barriers to fall prevention2010OT Practice151745782105116631. Language: English. Entry Date: 20101119. Revision Date: 20150711. Publication Type: Journal Article	No	Excluded in title and abstract screening
902	Brock, PatriciaNurse perceptions of facility influences on older adult acute care falls2016Dissertation Abstracts International: Section B: The Sciences and Engineering774-B(E)No Pagination Specified2016-37859-052	No	Excluded in title and abstract screening
903	Brod, M.; Wolden, M.; Christensen, T.; Bushnell, D. M.Understanding the economic burden of nonsevere nocturnal hypoglycemic events: Impact on work productivity, disease management, and resource utilization2013DecemberValue in Health1681140-114952842934http://dx.doi.org/10.1016/j.jval.2013.09.002	No	Excluded in title and abstract screening
904	Brodt, Z. N.; Grabscheid, E.; Tapper, C.; Perry, H.; Gallagher, M.; Chang, W.; Loewy, J.; Lucido, D.; Fogel, J.Project sleep: A multidisciplinary quality improvement project2016MayJournal of the American Geriatrics Society64S14372299910http://dx.doi.org/10.1111/jgs.14231	No	Excluded in title and abstract screening
905	Brogardh, C.; Lexell, J.Falls, fear of falling, self-reported impairments, and walking limitations in persons with late effects of polio2014OctPm & R610900-724780852https://dx.doi.org/10.1016/j.pmrj.2014.04.010	No	Excluded in title and abstract screening
906	Brogårdh, Christina; Espelund, Christina; Lexell, JanThe Benefit of a Flexible Ankle-Foot Orthosis on Balance and Walking Ability in Persons With Late Effects of Polio: A Mixed-Methods Study2019Journal of Prosthetics & Orthotics (JPO)31295-103135516926. Language: English. Entry Date: 20190327. Revision Date: 20190412. Publication Type: Article10.1097/JPO.0000000000000249	No	Excluded in title and abstract screening
907	Brogårdh, Christina; Flansbjer, Ulla-Britt; Lexell, JanDeterminants of Falls and Fear of Falling in Ambulatory Persons With Late Effects of Polio2017PM & R: Journal of Injury, Function & Rehabilitation95455-463123099679. Language: English. Entry Date: 20180723. Revision Date: 20191028. Publication Type: journal article10.1016/j.pmrj.2016.08.006	No	Excluded in title and abstract screening
908	BrogÅRdh, Christina; Lexell, Jan; SjÖDahl Hammarlund, CatharinaEXPERIENCES OF FALLS AND STRATEGIES TO MANAGE THE CONSEQUENCES OF FALLS IN PERSONS WITH LATE EFFECTS OF POLIO: A QUALITATIVE STUDY2017Journal of Rehabilitation Medicine (Stiftelsen Rehabiliteringsinformation)498652-658124903864. Language: English. Entry Date: 20170905. Revision Date: 20190708. Publication Type: Article10.2340/16501977…	No	Excluded in title and abstract screening
909	Brooke-Wavell, K.; Duckham, R. L.; Iliffe, S.; Kendrick, D.; Skelton, D. A.; Taylor, R.; Masud, T.77INFLUENCE OF FALL PREVENTION EXERCISE PROGRAMMES ON MARKERS OF INFLAMMATION AND CARDIOVASCULAR RISK IN OLDER PEOPLE...British Geriatrics Society Spring Meeting. 10-12 April 2019, Cardiff, Wales2019Age and Ageing48ii20-ii22137494136. Language: English. Entry Date: 20190718. Revision Date: 20200701. …	No	Excluded in title and abstract screening
910	Brooke-Wavell, K.; Duckham, R. L.; Masud, T.; Taylor, R.; Kendrick, D.; Carpenter, H.; Skelton, D. A.; Dinan-Young, S.; Morris, R.; Ladd, H.; et al.,Can exercise protect against vertebral deformity? the PROACT65+ bone study2016Osteoporosis International272S667‐S668CN-0140675510.1007/s00198-016-3743-z	No	Excluded in title and abstract screening
911	Brooke-Wavell, K.; Duckham, R. L.; Taylor, R.; Kendrick, D.; Carpenter, H.; Iliffe, S.; Morris, R.; Dinan, S.; Skelton, D. A.; Gage, H.; et al.,Effectiveness of community group and home based falls prevention exercise programmes on bone health in older people: the proact65+ bone study2014Osteoporosis international.256 SUPPL. 1S676CN-0107379310.1007/s00198-014-2893-0	No	Excluded in title and abstract screening
912	Brooke-Wavell, K.; Duckham, R. L.; Taylor, R.; Kendrick, D.; Carpenter, H.; Iliffe, S.; Morris, R.; Skelton, D. A.; Dinan, S.; Gage, H.; Masud, T.DOES ADHERENCE TO FALLS PREVENTION EXERCISE PROGRAMMES BENEFIT BONE MINERAL DENSITY IN OLDER PEOPLE? THE PROACT65+BONE STUDY2015SepAge and Ageing4413-13WOS:000362782400047	No	Excluded in title and abstract screening
913	Brooks, C.; Ballinger, C.; Nutbeam, D.; Adams, J.The importance of building trust and tailoring interactions when meeting older adults' health literacy needs2017Disability and Rehabilitation39232428-2435WOS:00040926020000810.1080/09638288.2016.1231849	No	Excluded in title and abstract screening
914	Brown, A. F.; Seeman, T.; Ward, K.; Kuo, T.; Ramirez, K.; Vo, L. P.; Vassar, S. D.; Sankare, I.; Martinez, A.; Pritzker, S.The use of evidence-based programs for older adults in under-resourced communities in Los Angeles county2016MayJournal of General Internal Medicine312S435-S43672288772	No	Excluded in title and abstract screening
915	Brown, A. M.Reducing Falls After Electroconvulsive Therapy: A Quality Improvement Project2017Jul 01Journal of Psychosocial Nursing and Mental Health Services55720-2928671238https://dx.doi.org/10.3928/02793695-20170619-04	No	Excluded in title and abstract screening
916	Brown, C. V.; Ali, S.; Fairley, R.; Lai, B. K.; Arthrell, J.; Walker, M.; Tips, G.Risk Factors for Falls among Hospitalized Trauma Patients2013MayAmerican Surgeon795465-923635580	No	Excluded in title and abstract screening
917	Brown, C.; Doyle, A.6 PATIENT MANAGEMENT FOLLOWING AN INPATIENT FALL; AN AUDIT2014Age and Ageing43suppl_1i2-i2103961810. Language: English. Entry Date: 20140624. Revision Date: 20150710. Publication Type: Journal Article	No	Excluded in title and abstract screening
918	Brown, D. K.; Fosnight, S.; Whitford, M.; Hazelett, S.; McQuown, C.; Drost, J. C.; Kropp, D. J.; Hovland, C. A.; Niederriter, J. E.; Patton, R.; Morgan, A.; Fleming, E.; Steiner, R. P.; Scott, E. D.; Ortiz-Figueroa, F.Interprofessional education model for geriatric falls risk assessment and prevention2018BMJ Open Quality74e00041730515469https://dx.doi.org/10.1136/bmjoq-2018-000417	No	Excluded in title and abstract screening
919	Brown, D. K.; Hazelett, S.; Niederriter, J. E.; Hovland-Scafe, C.; Whitford, M.; Kropp, D.; Drost, J.; Morgan, A.; Patton, R.; Boltz, M.; Harris, N.; Wissmar, C.Interprofessional education for geriatric falls risk reduction2018Journal of the American Geriatrics Society66 (Supplement 2)S147622131419http://dx.doi.org/10.1111/jgs.15376	No	Excluded in title and abstract screening
920	Brown, D. S.; Wolosin, R.Safety culture relationships with hospital nursing sensitive metrics2013Jul-AugJournal for Healthcare Quality35461-7423777363https://dx.doi.org/10.1111/jhq.12016	No	Excluded in title and abstract screening
921	Brown, J. C.; Troxel, A. B.; Ky, B.; Damjanov, N.; Zemel, B. S.; Rickels, M. R.; Rhim, A. D.; Rustgi, A. K.; Courneya, K. S.; Schmitz, K. H.Dose-response Effects of Aerobic Exercise Among Colon Cancer Survivors: a Randomized Phase II Trial2018Clinical Colorectal Cancer17132‐40CN-0139696110.1016/j.clcc.2017.06.001	No	Excluded in title and abstract screening
922	Brown, J.; Kurichi, J. E.; Xie, D.; Pan, Q.; Stineman, M. G.Instrumental activities of daily living staging as a possible clinical tool for falls risk assessment in physical medicine and rehabilitation2014AprPm & R64316-23; quiz 32324140738https://dx.doi.org/10.1016/j.pmrj.2013.10.007	No	Excluded in title and abstract screening
923	Brown, L. G.; Ni, M.; Schmidt, C. T.; Bean, J. F.Evaluation of an Outpatient Rehabilitative Program to Address Mobility Limitations Among Older Adults2017AugAmerican Journal of Physical Medicine and Rehabilitation968600-60628079616https://dx.doi.org/10.1097/PHM.0000000000000682	No	Excluded in title and abstract screening
924	Brown, L. M.; Sawyer, L. M.; Lensing, S. Y.; Taylor, T.; Bopp, M. M.; Ferrier, I.; Sullivan, D. H.An outpatient Tai Chi program: Effects on veterans' functional outcomes2021AprNursing Forum562448-45233241873https://dx.doi.org/10.1111/nuf.12532	No	Excluded in title and abstract screening
925	Brown, T.; Ferreri, S.; Blalock, S.; Robinson, J.; Renfro, C.Assessment of patients' fear of falling on prescriber acceptance of pharmacists' recommendations2018May - JuneJournal of the American Pharmacists Association58 (3)e114622478931http://dx.doi.org/10.1016/j.japh.2018.04.004	No	Excluded in title and abstract screening
926	Brown, T.; Persell, S.; Lee, J. Y.; Linder, J. A.; Friedberg, M. W.Reducing high-risk geriatric polypharmacy via electronic health record nudges2020Journal of General Internal Medicine35SUPPL 1S253‐CN-0225764310.1007/s11606-020-05890-3	No	Excluded in title and abstract screening
927	Brown, T.; Robinson, J. M.; Renfro, C. P.; Blalock, S. J.; Ferreri, S.Analysis of the relationship between patients' fear of falling and prescriber acceptance of community pharmacists' recommendations2019Cogent Medicine61627963789http://dx.doi.org/10.1080/2331205X.2019.1615719	No	Excluded in title and abstract screening
928	Browne, C.; Kingston, C.; Keane, C.Falls prevention focused medication review by a pharmacist in an acute hospital: implications for future practice2014OctInternational Journal of Clinical Pharmacy365969-7525108410https://dx.doi.org/10.1007/s11096-014-9980-3	No	Excluded in title and abstract screening
929	Browne, C.; Kingston, C.; Keane, C.Implementation of a falls prevention focused medication review by a pharmacist in an acute hospital2013SeptemberIrish Journal of Medical Science182S24071165869http://dx.doi.org/10.1007/s11845-013-0985-z	No	Excluded in title and abstract screening
930	Brown-O'Hara, PatriciaGeriatric Syndromes and Their Implications for Nursing2014Summer2014Journal of Legal Nurse Consulting25245969103920926. Language: English. Entry Date: 20141205. Revision Date: 20150820. Publication Type: Journal Article	No	Excluded in title and abstract screening
931	Brownstein, M. J.; Simon, N. G.; Long, J. D.; Yankey, J.; Maibach, H. T.; Cudkowicz, M.; Coffey, C.; Conwit, R. A.; Lungu, C.; Anderson, K. E.; et al.,Safety and tolerability of srx246, a vasopressin 1a antagonist, in irritable huntington’s disease patients—a randomized phase 2 clinical trial2020Journal of Clinical Medicine9111‐14CN-0220812510.3390/jcm9113682	No	Excluded in title and abstract screening
932	Bruce, J.; Hossain, A.; Ji, C.; Lall, R.; Arnold, S.; Padfield, E.; Underwood, M.; Lamb, S. E.Falls and fracture risk screening in primary care: update and validation of a postal screening tool for community dwelling older adults recruited to UK Prevention of Falls Injury Trial (PreFIT)2023BMC Geriatrics23142CN-0251683110.1186/s12877-022-03649-5	No	Excluded in title and abstract screening
933	Bruce, J.; Hossain, A.; Lall, R.; Withers, E. J.; Finnegan, S.; Underwood, M.; Ji, C.; Bojke, C.; Longo, R.; Hulme, C.; et al.,Fall prevention interventions in primary care to reduce fractures and falls in people aged 70 years and over: the PreFIT three-arm cluster RCT2021Health technology assessment (Winchester, England)25341‐114CN-0228612010.3310/hta25340	No	Excluded in title and abstract screening
934	Bruce, J.; Lall, R.; Withers, E. J.; Finnegan, S.; Underwood, M.; Hulme, C.; Sheridan, R.; Skelton, D. A.; Martin, F.; Lamb, S. E.A cluster randomised controlled trial of advice, exercise or multifactorial assessment to prevent falls and fractures in community-dwelling older adults: Protocol for the prevention of falls injury trial (PreFIT)2016BMJ Open61608798430http://dx.doi.org/10.1136/bmjopen-…	No	Excluded in title and abstract screening
935	Bruce, J.; Ralhan, S.; Sheridan, R.; Westacott, K.; Withers, E.; Finnegan, S.; Davison, J.; Martin, F. C.; Lamb, S. E.; Pre, F. I. T. Intervention Group; Pre, F. I. T. Study GroupThe design and development of a complex multifactorial falls assessment intervention for falls prevention: The Prevention of Falls Injury Trial (PreFIT)201745663BMC Geriatrics17111628571563https://dx.doi.org/10.1186/s128…	No	Excluded in title and abstract screening
936	Bruininks, Brett D.; Sage, Starr K.; Korak, J.Evaluation of short-term multi-component exercise programming on major variables that directly influence fall risk in older women: A pilot study2022Jul-AugJournal of Women & Aging344415-4282021-64090-001https://dx.doi.org/10.1080/08952841.2021.1942701	No	Excluded in title and abstract screening
937	Brull, L.; Hezel, N.; Arampatzis, A.; Schwenk, M.Comparing the Effects of Two Perturbation-Based Balance Training Paradigms in Fall-Prone Older Adults: A Randomized Controlled Trial202301 JulGerontology69(7)910-9222025664910https://dx.doi.org/10.1159/000530167	No	Excluded in title and abstract screening
938	Brull, L.; Hezel, N.; Arampatzis, A.; Schwenk, M.Comparing the Effects of Two Perturbation-Based Balance Training Paradigms in Fall-Prone Older Adults: A Randomized Controlled Trial2023Gerontology697910-92236921581https://dx.doi.org/10.1159/000530167	No	Excluded in title and abstract screening
939	Brullo, J.; Rushton, S.; Brickner, C.; Madden-Baer, R.; Peng, T.Using Root Cause Analysis to Inform a Falls Practice Change in the Home Care Setting2022Jan-Feb 01Home Healthcare Now40140-4834994719https://dx.doi.org/10.1097/NHH.0000000000001036	No	Excluded in title and abstract screening
940	Brumidge, NandiFalling star fall prevention program2016Dissertation Abstracts International: Section B: The Sciences and Engineering774-B(E)No Pagination Specified2016-37860-120	No	Excluded in title and abstract screening
941	Brundle, Caroline; Waterman, Heather A.; Ballinger, Claire; Olleveant, Nicola; Skelton, Dawn A.; Stanford, Penelope; Todd, ChrisThe causes of falls: views of older people with visual impairment2015Health Expectations1862021-2031112339352. Language: English. Entry Date: 20160201. Revision Date: 20180709. Publication Type: Article10.1111/hex.12355	No	Excluded in title and abstract screening
942	Brunie, V.; Al-Rifal, S.; Signor, A.[Patient education of elderly patients at risk of falling]2014Jan-FebSoinsGerontologie.1054582124600945	No	Excluded in title and abstract screening
943	Brunker, C. P.; Eaton, J.; Burton, A.; Telonidis, J.; Butler, J.; Supiano, M.Interactive distance interprofessional education in post-acute & long-term care2018Journal of the American Geriatrics Society66 (Supplement 2)S67622131747http://dx.doi.org/10.1111/jgs.15376	No	Excluded in title and abstract screening
944	Bruns, M. P.; Reich, H.; Chau, T.Fall prevention visit in a residency primary care clinic2019AprilJournal of the American Geriatrics Society67 (Supplement 1)S135627352831http://dx.doi.org/10.1111/jgs.15898	No	Excluded in title and abstract screening
945	Bruns, M. P.Fall intervention in a residency primary care clinic providence st vincent medical center Maureen Bruns MD, Lan Ban MD, Tom Chau MD2018Journal of the American Geriatrics Society66 (Supplement 2)S119-S120622130819http://dx.doi.org/10.1111/jgs.15376	No	Excluded in title and abstract screening
946	Bruszt, K.; Horvath, O.; Ordog, K.; Toth, S.; Juhasz, K.; Vamos, E.; Fekete, K.; Gallyas, F.; Toth, K.; Halmosi, R.; Deres, L.Cardiac effects of OPA1 protein promotion in a transgenic animal model2024PLoS ONE [Electronic Resource]1911e031039439570915https://dx.doi.org/10.1371/journal.pone.0310394	No	Excluded in title and abstract screening
947	Bryant, J.The implementation of an innovative'case-finding' direct referral pathway supporting the delivery of best practice to patients reporting falls2020MayPhysiotherapy (United Kingdom)107 (Supplement 1)e198-e1992006783667http://dx.doi.org/10.1016/j.physio.2020.03.291	No	Excluded in title and abstract screening
948	Braatvedt, G.; Wilkinson, S.; Scott, M.; Mitchell, P.; Harris, R.Fragility fractures at Auckland City Hospital: we can do better2017DecArchives of Osteoporosis1216428710719https://dx.doi.org/10.1007/s11657-017-0353-0	No	Excluded in title and abstract screening
949	BSV Blaz; RCS Azevedo; DLZ Agulhó; ...Perception of elderly related to the risk of falls and their associated factors2020Escola Anna …	No	Excluded in title and abstract screening
950	Bt. Mohd Ramli, N. F. F.; Sho, O.; Shin-Ichiroh, Y.Effects of base support changes during implicit condition on standing postural strategy2017OctoberInternational Journal of Pharma Medicine and Biological Sciences64109-113620031044http://dx.doi.org/10.18178/ijpmbs.6.4.109-113	No	Excluded in title and abstract screening
951	Buated, W.; Sriyudthsak, M.; Sribunruangrit, N.; Bhidayasiri, R.A low-cost intervention for improving gait in Parknson's disease patients: A cane providing visual cues2012AprEuropean Geriatric Medicine32126-130WOS:00030389930001510.1016/j.eurger.2012.01.006	No	Excluded in title and abstract screening
952	Buchegger, S.; Alzner, R.; Kogler, M.; Kutschar, P.; Krutter, S.; Freude, T.; Hartmann, A.; Schuschnig, S.; Wolkersdorfer, M.; Flamm, M.; Duckelmann, C.; Rose, O.; Iglseder, B.; Pachmayr, J.Effects of multidisciplinary medication review in geriatric fallers: A patient's perspective2022JuneInternational Journal of Clinical Pharmacy44(3)792638598908https://dx.doi.org/10.1007/s11096-022-01407-6	No	Excluded in title and abstract screening
953	Buchegger, S.; Iglseder, B.; Alzner, R.; Kogler, M.; Rose, O.; Kutschar, P.; Krutter, S.; Duckelmann, C.; Flamm, M.; Pachmayr, J.Patient perspectives on, and effects of, medication management in geriatric fallers (the EMMA study): protocol for a mixed-methods pre-post study2023222BMJ Open132e06666636813491https://dx.doi.org/10.1136/bmjopen-2022-066666	No	Excluded in title and abstract screening
954	Buchegger, S.; Iglseder, B.; Alzner, R.; Kogler, M.; Rose, O.; Kutschar, P.; Krutter, S.; Duckelmann, C.; Flamm, M.; Pachmayr, J.Patient perspectives on, and effects of, medication management in geriatric fallers (the EMMA study): protocol for a mixed-methods pre-post study202345710BMJ Open13(2) (no pagination)2023105501https://dx.doi.org/10.1136/bmjopen-2022-066666	No	Excluded in title and abstract screening
955	Bucinskas, V.; Dzedzickis, A.; Rozene, J.; Subaciute-Zemaitiene, J.; Satkauskas, I.; Uvarovas, V.; Bobina, R.; Morkvenaite-Vilkonciene, I.Wearable Feet Pressure Sensor for Human Gait and Falling Diagnosis202145872Sensors2115334372477https://dx.doi.org/10.3390/s21155240	No	Excluded in title and abstract screening
956	Bucio, D.; Bertram, J.The Effect of Cancer Rehabilitation on Functional Outcomes in a Patient With Stage IV Melanoma With Subsequent Brain Metastases: A Case Report2022AprRehabilitation Oncology402E27-E35WOS:00077514340000110.1097/01.Reo.0000000000000295	No	Excluded in title and abstract screening
957	Buck, E.; Sivakumaran, P.; Elmi, A.; Jafri, F.; Price, R.The domino effect: A retrospective audit of inpatient falls at a district general hospital2024AprilClinical Medicine, Journal of the Royal College of Physicians of LondonConference: The future of medicine. RCP annual conference. Regent's Park2033327572https://dx.doi.org/10.1016/j.clinme.2024.100148	No	Excluded in title and abstract screening
958	Buck, Megan; Fink, MichaelNintendo Wii fall reduction effectiveness in the elderly and its ability to assess balance using center of pressure: a literature review2012Orthopaedic Physical Therapy Practice243148-153108135242. Language: English. Entry Date: 20121026. Revision Date: 20150820. Publication Type: Journal Article	No	Excluded in title and abstract screening
959	Buckland, C.; Hills, K.; Fletcher, N.; Wright, M.; Johnson, J.; Martin, S.Development of 'stay strong': A physiotherapy-led exercise group for older adults with frailty2018AprilAge and Ageing47 (Supplement 2)ii25http://dx.doi.org/10.1093/ageing/afy028.09	No	Conference abstract
960	Buckland, C.; Whitney, J.Exploring hospital discharge as an opportunity for falls prevention exercise referral2019Age and Ageing. Conference: British Geriatrics Society Autumn Meeting, BGS49Supplement 1631400768http://dx.doi.org/10.1093/ageing/afz183.12	No	Excluded in title and abstract screening
961	Buckner, T.Post-fall huddle program2016MayJournal of the American Geriatrics Society64S274-S27572300284http://dx.doi.org/10.1111/jgs.14231	No	Excluded in title and abstract screening
962	Budica, Cr; Cristea, St; Panait, GhRisk assessment of new fracture following fragility hip fracture2010MarchArchives of the Balkan Medical Union45140-48359692914	No	Excluded in title and abstract screening
963	Buenaver, M.; Meghani, S.Implementation of non-pharmacological treatment for dementia-related behaviors in a VA medical center2016MayJournal of the American Geriatrics Society64S21372300109http://dx.doi.org/10.1111/jgs.14231	No	Excluded in title and abstract screening
964	Bukki, J.; Nubling, G.; Lorenzl, S.Managing Advanced Progressive Supranuclear Palsy and Corticobasal Degeneration in a Palliative Care Unit: Admission Triggers and Outcomes201601 JunThe American journal of hospice & palliative care335477-482615359946http://dx.doi.org/10.1177/1049909114565110	No	Excluded in title and abstract screening
965	Bulat, T.; Barrett, B.; Broderick, V.; Chavez, M.; Friedman, Y.; Lind, J.; Cowan, L.Best Practices in Inpatient Fall Injury Prevention2022Epidemiology70(SUPPL 1)S33637954904https://dx.doi.org/10.1111/jgs.17755	No	Excluded in title and abstract screening
966	Bulat, T.; Finch, D.; Luther, S.; Friedman, Y.Information extraction to assess care of veterans with injurious falls2015AprilJournal of the American Geriatrics Society63S7171855945http://dx.doi.org/10.1111/jgs.13439	No	Excluded in title and abstract screening
967	Bullock, G. S.; Duncan, P.; Chandler, A. M.; Aguilar, A. A.; Latham, N.; Storer, T.; Alexander, N.; McDonough, C. M.Development of an exercise therapy referral clinical support tool for patients with osteoporosis at risk for falls2024JunJournal of the American Geriatrics Society7261810-181638344943https://dx.doi.org/10.1111/jgs.18796	No	Excluded in title and abstract screening
968	Bunn, F.; Dickinson, A.; Simpson, C.; Narayanan, V.; Humphrey, D.; Griffiths, C.; Martin, W.; Victor, C.Preventing falls among older people with mental health problems: a systematic review201445707BMC Nursing131424552165https://dx.doi.org/10.1186/1472-6955-13-4	No	Excluded in title and abstract screening
969	Bunta, A.; Edwards, B.; Macaulay, W.; Jeray, K.; Tosi, L.; Jones, C.; Sietsema, D.; Kaufman, J.; Murphy, S.; Goulet, J.; Friedlander, G.; Swiontkowski, M.; Dirschl, D.Own the bone: A system-based intervention to improve osteoporosis care after fragility fractures2013Journal of Bone and Mineral Research. Conference28SUPPL. 171507502	No	Excluded in title and abstract screening
970	Buongiorno, L.; Mele, F.; Solarino, B.; Ferorelli, D.; Zotti, F.; Dell'Erba, A.; Carabellese, F. F.; Catanesi, R.; Ferracuti, S.; Mandarelli, G.Falls in the hospital: An Italian clinical risk management perspective2024JulJournal of Patient Safety and Risk Management293165-172WOS:00129617770000210.1177/25160435241246344	No	Excluded in title and abstract screening
971	Burgess, A.; Clee, D.; Burberry, D.; Keen, L.; Greenfield, S.An Integrated Response to Emergency Ambulance Calls from Nursing Homes improves Timely Access to Comprehensive Geriatric Assessment (CGA)2022DecemberEuropean Geriatric Medicine13(Supplement 1)S46639930073https://dx.doi.org/10.1007/s41999-022-00711-8	No	Excluded in title and abstract screening
972	Burke, A.; Gupta, A.; Houchens, N.Quality and Safety in the Literature: September 2022202245901BMJ Quality and Safety31(9)689-6942020022809https://dx.doi.org/10.1136/bmjqs-2022-015160	No	Excluded in title and abstract screening
973	Burke, ConorSeal of approval2021Nursing Review (1326-0472)146003155775753. Language: English. Entry Date: 20220324. Revision Date: 20220324. Publication Type: Article	No	Excluded in title and abstract screening
974	Burke, T. N.; Franca, F. J.; Ferreira de Meneses, S. R.; Cardoso, V. I.; Marques, A. P.Postural control in elderly persons with osteoporosis: Efficacy of an intervention program to improve balance and muscle strength: a randomized controlled trial2010JulAmerican Journal of Physical Medicine and Rehabilitation897549-5620567136https://dx.doi.org/10.1097/PHM.0b013e3181ddccd2	No	Excluded in title and abstract screening
975	Burkhard, J. P. M.; Pitteloud, C.; Klukowska-Rotzler, J.; Exadaktylos, A. K.; Iizuka, T.; Schaller, B.Changing trends in epidemiology and management of facial trauma in a Swiss geriatric population2019DecGerodontology364358-36431274224https://dx.doi.org/10.1111/ger.12410	No	Excluded in title and abstract screening
976	Burkhardt, H.[Anticoagulation in older patients]20239Deutsche Medizinische Wochenschrift148171102-110737611574https://dx.doi.org/10.1055/a-2020-0196	No	Excluded in title and abstract screening
977	Burkhardt, H.Anticoagulation in older patients. [German]202345892Deutsche Medizinische Wochenschrift148(17)1102-11072026831161https://dx.doi.org/10.1055/a-2020-0196	No	Excluded in title and abstract screening
978	Burland, E.; Martens, P.; Brownell, M.; Doupe, M.; Fuchs, D.The evaluation of a fall management program in a nursing home population2013OctGerontologist535828-3823355447https://dx.doi.org/10.1093/geront/gns197	No	Excluded in title and abstract screening
979	Burland, Elaine M.The evaluation of a fall management program in a personal care home (PCH) population2013Dissertation Abstracts International: Section B: The Sciences and Engineering744-B(E)No Pagination Specified2013-99200-270	No	Excluded in title and abstract screening
980	Burleigh, E.; McLellan, A.; Skelton, D.; Anderson, M.; Lee, A.; Gallacher, S.(Premier Poster-Award Candidate) A co-ordinated falls and fracture liaison service reduces hospital admissions with hip fractures and falls2010NovemberOsteoporosis International21S463-S46470304269http://dx.doi.org/10.1007/s00198-010-1388-x	No	Excluded in title and abstract screening
981	Burns, E. R.; Stevens, J. A.; Lee, R.The direct costs of fatal and non-fatal falls among older adults - United States20169Journal of Safety Research5899-10327620939https://dx.doi.org/10.1016/j.jsr.2016.05.001	No	Excluded in title and abstract screening
982	Burns, E.; Nair, S.New horizons in care home medicine2014JanAge and Ageing4314584024334750https://dx.doi.org/10.1093/ageing/aft186	No	Excluded in title and abstract screening
983	Bursiek, A. A.; Hopkins, M. R.; Breitkopf, D. M.; Grubbs, P. L.; Joswiak, M. E.; Klipfel, J. M.; Johnson, K. M.Use of High-Fidelity Simulation to Enhance Interdisciplinary Collaboration and Reduce Patient Falls2020Journal of patient safety163245‐25010.1097/PTS.0000000000000277	No	Wrong study design
984	Burston, S.; Chaboyer, W.; Gillespie, B.; Carroll, R.The effect of a transforming care initiative on patient outcomes in acute surgical units: a time series study2015FebJournal of Advanced Nursing712417-2925159223https://dx.doi.org/10.1111/jan.12508	No	Excluded in title and abstract screening
985	Burton, E.; Cavalheri, V.; Adams, R.; Browne, C. O.; Bovery-Spencer, P.; Fenton, A. M.; Campbell, B. W.; Hill, K. D.Effectiveness of exercise programs to reduce falls in older people with dementia living in the community: a systematic review and meta-analysis2015Clinical Interventions in Aging10421-3425709416https://dx.doi.org/10.2147/CIA.S71691	No	Excluded in title and abstract screening
986	Burton, E.; Farrier, K.; Lewin, G.; Pettigrew, S.; Hill, A. M.; Airey, P.; Bainbridge, L.; Hill, K. D.Motivators and Barriers for Older People Participating in Resistance Training: A Systematic Review2017AprJournal of Aging and Physical Activity252311-32427620535https://dx.doi.org/10.1123/japa.2015-0289	No	Excluded in title and abstract screening
987	Burton, E.; Hill, K.; Ellis, K. A.; Hill, A. M.; Lowry, M.; Moorin, R.; McVeigh, J. A.; Jacques, A.; Erickson, K. I.; Tate, J.; et al.,Balance on the Brain: a randomised controlled trial evaluating the effect of a multimodal exercise programme on physical performance, falls, quality of life and cognition for people with mild cognitive impairment-study protocol2022BMJ Open124e054725CN-0239457610.1…	No	Excluded in title and abstract screening
988	Burton, E.; Lewin, G.; O'Connell, H.; Petrich, M.; Boyle, E.; Hill, K. D.Can community care workers deliver a falls prevention exercise program? A feasibility study2018Clinical Interventions in Aging13485-495https://dx.doi.org/10.2147/CIA.S162728	No	Wrong study design
989	Burton, E.; Lewin, G.; Pettigrew, S.; Hill, A. M.; Bainbridge, L.; Farrier, K.; Langdon, T.; Airey, P.; Hill, K. D.Identifying motivators and barriers to older community-dwelling people participating in resistance training: A cross-sectional study2017AugJournal of Sports Sciences35151523-153227559917https://dx.doi.org/10.1080/02640414.2016.1223334	No	Excluded in title and abstract screening
990	Burton, Elissa; Boyle, Eileen J.; O'Connell, Hilary; Lewin, Gill; Petrich, Mark; Hill, Keith D.Community care staff attitudes towards delivering a falls prevention exercise intervention to community care clients2021Health & Social Care in the Community292416-42410.1111/hsc.13101	No	Wrong study design
991	Burtscher, Johannes; Millet, Grégoire P.; Gatterer, Hannes; Vonbank, Karin; Burtscher, MartinDoes Regular Physical Activity Mitigate the Age-Associated Decline in Pulmonary Function?2022Sports Medicine525963-970156445071. Language: English. Entry Date: 20220504. Revision Date: 20230501. Publication Type: Journal Article10.1007/s40279-022-01652-9	No	Excluded in title and abstract screening
992	Burtscher, M.; Kopp, M.An intergenerational approach in promoting balance and strength for fall prevention: evidence-based or evidence-inspired?2011Gerontology575422-321099210https://dx.doi.org/10.1159/000322930	No	Excluded in title and abstract screening
993	Bushman, Barbara; Goddard, StacyKEEP ON: STAYING ACTIVE TO PROMOTE WELL-BEING DURING THE GOLDEN YEARS2020ACSM's Health & Fitness Journal24546-55145288045. Language: English. Entry Date: 20200908. Revision Date: 20200908. Publication Type: Article10.1249/FIT.0000000000000607	No	Excluded in title and abstract screening
994	Butler, M.; Daly, J. S.Award winning care; the eden alternative model of care adapted to a long stay care home2013SeptemberIrish Journal of Medical Science182S28971166018http://dx.doi.org/10.1007/s11845-013-0985-z	No	Excluded in title and abstract screening
995	Butler, S.; Abela, M.Implementing evidence based research using partnerships to reduce falls in older Australians2010NovAustralasian Journal on Ageing2945814WOS:000283159100013	No	Excluded in title and abstract screening
996	Butt, F. S.; La Blunda, L.; Wagner, M. F.; Schafer, J.; Medina-Bulo, I.; Gomez-Ullate, D.Fall Detection from Electrocardiogram (ECG) Signals and Classification by Deep Transfer Learning2021FebInformation122WOS:00062260130000110.3390/info12020063	No	Excluded in title and abstract screening
997	Butterfield, A.; Das, J.; Morris, R.; Barry, G.; Walker, R.; Mancini, M.; Stuart, S.Visual cueing for turning deficit in Parkinson's disease: Freezer vs non-freezer response2022FebruaryPhysiotherapy (United Kingdom)114(Supplement 1)e115-e1162016910193https://dx.doi.org/10.1016/j.physio.2021.12.066	No	Excluded in title and abstract screening
998	Buttery, A. K.; Hopper, A.; Ballard, C.; Kinirons, M.; Sauer, J.; Lawrence, R. M.; Saiz, A. B.; Martin, F. C.Optimising falls risk assessment in memory services: Investigating system-wide integration of fall prevention evidence into practice2017JulyAlzheimer's and Dementia13 (7)P1239620612306	No	Excluded in title and abstract screening
999	Buttery, A. K.; Husk, J.; Lowe, D.; Treml, J.; Vasilakis, N.; Riglin, J.Older people's experiences of therapeutic exercise as part of a falls prevention service: survey findings from England, Wales and Northern Ireland2014MayAge and Ageing433369-7424292239https://dx.doi.org/10.1093/ageing/aft182	No	Excluded in title and abstract screening
1000	Buttery, A.; Riglin, J.; Husk, J.; Potter, J.; Martin, F.Examining older people's experiences of falls prevention services: Methods used to develop a national patient questionnaire2011JunePhysiotherapy (United Kingdom)97eS144571884097http://dx.doi.org/10.1016/j.physio.2011.04.003	No	Excluded in title and abstract screening
1001	Buttgereit, F.; Palmowski, A.; Bond, M.; Adami, G.; Dejaco, C.Osteoporosis and fracture risk are multifactorial in patients with inflammatory rheumatic diseases2024JulNature Reviews Rheumatology207417-43138831028https://dx.doi.org/10.1038/s41584-024-01120-w	No	Excluded in title and abstract screening
1002	Buttgereit, F.; Palmowski, A.; Bond, M.; Adami, G.; Dejaco, C.Osteoporosis and fracture risk are multifactorial in patients with inflammatory rheumatic diseases2024JulyNature Reviews Rheumatology20(7)417-4312030104163https://dx.doi.org/10.1038/s41584-024-01120-w	No	Excluded in title and abstract screening
1003	Buyle, M.; Jung, Y.; Pavlou, M.; Gonzalez, S. C.; Bamiou, D. E.The role of motivation factors in exergame interventions for fall prevention in older adults: A systematic review and meta-analysis2022Frontiers in neurology [electronic resource].1390367335989930https://dx.doi.org/10.3389/fneur.2022.903673	No	Excluded in title and abstract screening
1004	Büchele, Gisela; Rapp, Kilian; König, Hans-Helmut; Jaensch, Andrea; Rothenbacher, Dietrich; Becker, Clemens; Benzinger, PetraThe Risk of Hospital Admission Due to Traumatic Brain Injury Is Increased in Older Persons With Severe Functional Limitations2016Journal of the American Medical Directors Association177609-612116928364. Language: English. Entry Date: 20170909. Revision Date: 20170909. Publi…	No	Excluded in title and abstract screening
1005	Byerly, L. K.; Floren, L. C.; O. Brien B.C; Yukawa, M.Capitalizing on authenticity: Implementation of a skilled nursing facility based interprofessional geriatrics elective2017AprilJournal of General Internal Medicine32 (2 Supplement 1)S661-S662615580852	No	Excluded in title and abstract screening
1006	Byerly, L. K.; Floren, L.; Yukawa, M.Development of an interprofessional skilled nursing facility based geriatrics elective2017MayJournal of the American Geriatrics Society65 (Supplement 1)S62-S63616116209http://dx.doi.org/10.1111/%28ISSN%291445-5994	No	Excluded in title and abstract screening
1007	Byrne, Catherine J.; Walsh, Caroline; Cahir, Caitriona; Bennett, KathleenImpact of drug burden index on adverse health outcomes in Irish community-dwelling older people: a cohort study2019BMC Geriatrics19145931136161046. Language: English. Entry Date: In Process. Revision Date: 20200311. Publication Type: journal article10.1186/s12877-019-1138-7	No	Excluded in title and abstract screening
1008	Byrne-Maguire, I. F. O.Active Ageing - Implementing integrated care for falls prevention and bone health at scale2017International Journal of Integrated Care17WOS:00056520520022710.5334/ijic.3536	No	Excluded in title and abstract screening
1009	C Becker; K Rapp; P RoigkFall Prevention in Residential Aged Care Facilities2021… for Prevention and …	No	Excluded in title and abstract screening
1010	C Chan, Wing; Law, Jane; Seliske, PatrickBayesian spatial methods for small-area injury analysis: a study of geographical variation of falls in older people in the WellingtoneDufferineGuelph health region of Ontario, Canada2012Injury Prevention (1353-8047)185303-308104421054. Language: English. Entry Date: 20121009. Revision Date: 20150711. Publication Type: Journal Article:10.1136/injuryprev-201…	No	Excluded in title and abstract screening
1011	C McArthur; A IaboniResponse to “Do Exercises Prevent Falls Among Older Adults: Where Are We Now? A Systematic Review”2021Journal of the American Medical Directors …	No	Excluded in title and abstract screening
1012	C Meyer; L ClemsonFall Prevention and Interventions for Older People2022Oxford Research Encyclopedia of Global Public …	No	Excluded in title and abstract screening
1013	C MorrisEVALUATION OF A FALL PREVENTION PROGRAM FOR OLDER ADULTS IN A RURAL COMMUNITY2020	No	Excluded in title and abstract screening
1014	C Ogonowski; K Aal; D Vaziri; TV Rekowski; ...ICT-based fall prevention system for older adults: qualitative results from a long-term field study2016ACM Transactions on …	No	Excluded in title and abstract screening
1015	C Sherrington; ZA Michaleff; N Fairhall; ...Exercise to prevent falls in older adults: an updated systematic review and meta-analysis2017British journal of sports …	No	Excluded in title and abstract screening
1016	C Ye; J Li; S Hao; M Liu; H Jin; L Zheng; M Xia; ...Identification of elders at higher risk for fall with statewide electronic health records and a machine learning algorithm2020International Journal of …	No	Excluded in title and abstract screening
1017	Cabillic, S.; Dang, V. M.; Ricard, C.; Picot, F.; Ageron, F. X.; Couturier, P.Quality of care provided to elderly fallers in the emergency room. [French]201301 DecGériatrie et Psychologie Neuropsychiatrie du Vieillissement114351-360604687106http://dx.doi.org/10.1684/pnv.2013.0430	No	Excluded in title and abstract screening
1018	Cacciatore, S.; Marzetti, E.; Calvani, R.; Picca, A.; Salini, S.; Russo, A.; Tosato, M.; Landi, F.Intrinsic capacity and recent falls in adults 80 years and older living in the community: results from the ilSIRENTE Study202445879Aging-Clinical & Experimental Research36116939126523https://dx.doi.org/10.1007/s40520-024-02822-7	No	Excluded in title and abstract screening
1019	Cacciatore, S.; Marzetti, E.; Calvani, R.; Picca, A.; Salini, S.; Russo, A.; Tosato, M.; Landi, F.Intrinsic capacity and recent falls in adults 80 years and older living in the community: results from the ilSIRENTE Study2024DecemberAging Clinical and Experimental Research36(1) (no pagination)2030921823https://dx.doi.org/10.1007/s40520-024-02822-7	No	Excluded in title and abstract screening
1020	Cadilhac, D. A.; Kilkenny, M. F.; Srikanth, V.; Lindley, R. I.; Lalor, E.; Osborne, R. H.; Batterbsy, M.Do cognitive, language, or physical impairments affect participation in a trial of self-management programs for stroke?2016International Journal of Stroke11177‐84CN-0112767610.1177/1747493015607522	No	Excluded in title and abstract screening
1021	Cadore, E. L.; Izquierdo, M.Exercise interventions in polypathological aging patients that coexist with diabetes mellitus: improving functional status and quality of life2015Age373604772836http://dx.doi.org/10.1007/s11357-015-9800-2	No	Excluded in title and abstract screening
1022	Cadore, E. L.; Saez de Asteasu, M. L.; Izquierdo, M.Multicomponent exercise and the hallmarks of frailty: Considerations on cognitive impairment and acute hospitalization2019715Experimental Gerontology12210-1430995516https://dx.doi.org/10.1016/j.exger.2019.04.007	No	Excluded in title and abstract screening
1023	Cadwell, Sandra; Dearmon, Valorie; VandeWaa, Elizabeth A.Reducing Falls in Residents With Dementia by Reducing Psychotropic Medication Use: Does It Work?2017Journal for Nurse Practitioners134191-194123852564. Language: English. Entry Date: 20170706. Revision Date: 20170706. Publication Type: Article. Journal Subset: Blind Peer Reviewed10.1016/j.nurpra.2016.10.018	No	Excluded in title and abstract screening
1024	Caetano, M. J. D.; Lord, S. R.; Allen, N. E.; Song, J.; Paul, S. S.; Canning, C. G.; Menant, J. C. C.Executive functioning, muscle power and reactive balance are major contributors to gait adaptability in people with Parkinson's disease2019Frontiers in Aging Neuroscience11JUN628517012http://dx.doi.org/10.3389/fnagi.2019.00154	No	Excluded in title and abstract screening
1025	Caetano, M. J. D.; Lord, S. R.; Brodie, M. A.; Schoene, D.; Pelicioni, P. H. S.; Sturnieks, D. L.; Menant, J. C.Executive functioning, concern about falling and quadriceps strength mediate the relationship between impaired gait adaptability and fall risk in older people20181Gait and Posture59188-19229055270https://dx.doi.org/10.1016/j.gaitpost.2017.10.017	No	Excluded in title and abstract screening
1026	Caetano, M. J. D.; Menant, J. C.; Canning, C. G.; Song, J.; Schoene, D.; Brodie, M.; Lord, S. R.Effects of videogame step training on gait adaptability in people with Parkinson's disease-A randomized controlled trial2016JuneMovement Disorders31 (Supplement 2)S611612038868http://dx.doi.org/10.1002/mds.26688	No	Excluded in title and abstract screening
1027	Caetano, M. J. D.; Menant, J. C.; Schoene, D.; Pelicioni, P. H. S.; Sturnieks, D. L.; Lord, S. R.Sensorimotor and Cognitive Predictors of Impaired Gait Adaptability in Older People201745901Journals of Gerontology Series A-Biological Sciences & Medical Sciences7291257-126327573810https://dx.doi.org/10.1093/gerona/glw171	No	Excluded in title and abstract screening
1028	Cagliari, M.; Bressi, B.; Bassi, M. C.; Fugazzaro, S.; Prati, G.; Iotti, C.; Costi, S.Feasibility and Safety of Physical Exercise to Preserve Bone Health in Men With Prostate Cancer Receiving Androgen Deprivation Therapy: A Systematic Review2022MarPhysical Therapy1023WOS:00077675990000710.1093/ptj/pzab288	No	Excluded in title and abstract screening
1029	Cahill, S.; Stancliffe, R. J.; Clemson, L.; Durvasula, S.Reconstructing the fall: individual, behavioural and contextual factors associated with falls in individuals with intellectual disability2014AprJournal of Intellectual Disability Research584321-3223373456https://dx.doi.org/10.1111/jir.12015	No	Excluded in title and abstract screening
1030	Cai, Yurun; Leveille, Suzanne G.; Shi, Ling; Chen, Ping; You, TongjianChronic Pain and Risk of Injurious Falls in Community-Dwelling Older Adults2021Journals of Gerontology Series A: Biological Sciences & Medical Sciences769e179-e186151912177. Language: English. Entry Date: 20211117. Revision Date: 20220211. Publication Type: journal article. Journal Subset: Biomedical10.1093/gerona/glaa249	No	Excluded in title and abstract screening
1031	Cai, Yurun; Wanigatunga, Amal A.; Mitchell, Christine M.; Urbanek, Jacek K.; Miller Iii, Edgar R.; Juraschek, Stephen P.; Michos, Erin D.; Kalyani, Rita R.; Roth, David L.; Appel, Lawrence J.; Schrack, Jennifer A.; Miller, Edgar R., 3rdThe effects of vitamin D supplementation on frailty in older adults at risk for falls2022BMC Geriatrics22145901156219718. Language: English. Entry Date: 20220412. …	No	Excluded in title and abstract screening
1032	Cakir, Nurcan Pirgan; Mandiracioglu, Aliye; Hassoy, Hur; Horasan, Gonul DincHome Safety, Quality of Life, Fall, and Fear of Falling Among Older Home Care Recipients2023Topics in Geriatric Rehabilitation39112-18161413013. Language: English. Entry Date: 20230207. Revision Date: 20230218. Publication Type: Journal Article10.1097/TGR.0000000000000378	No	Excluded in title and abstract screening
1033	Caldara, Cristina; Dell'Aquila, Rossella; Maestrini, Stefano; Casati, MonicaLa traduzione in italiano del Fall Risk Questionnaire (FRQ) per l'autovalutazione del rischio di cadute2017L'Infermiere543e47-e54123598314. Language: Italian. Entry Date: In Process. Revision Date: 20190212. Publication Type: Article	No	Excluded in title and abstract screening
1034	Caldara, Cristina; Dell'Aquila, Rossella; Pacchiani, Sara; Maestrini, Stefano; Pellegrini, Ramona; Casati, Monica; Cesa, SimonettaL'autovalutazione del rischio di caduta: validazione italiana del Fall Risk Questionnaire [FRQ]2019L'Infermiere561e1-e9135687931. Language: Italian. Entry Date: 20190410. Revision Date: 20190410. Publication Type: Article	No	Excluded in title and abstract screening
1035	Calder, Campbell G.; Mannion, Jamie; Metcalf, Patricia A.Low-intensity whole-body vibration training to reduce fall risk in active, elderly residents of a retirement village2013AugJournal of the American Geriatrics Society6181424-14262013-29298-032http://dx.doi.org/10.1111/jgs.12391	No	Excluded in title and abstract screening
1036	Callahan, K. E.; Miller, M. E.; Kritchevsky, S.; Houston, D. K.; Williamson, J.; Rejeski, W. J.Promoting active aging in primary care2017MayJournal of the American Geriatrics Society65 (Supplement 1)S36616115740http://dx.doi.org/10.1111/%28ISSN%291445-5994	No	Excluded in title and abstract screening
1037	Callisaya, M. L.; Blizzard, L.; McGinley, J. L.; Srikanth, V. K.Risk of falls in older people during fast-walking--the TASCOG study2012Gait and Posture363510‐515CN-0088003910.1016/j.gaitpost.2012.05.003	No	Excluded in title and abstract screening
1038	Callus, C.; Bonnici, M.; Grech, M.; Vassallo, M. A.The development of an in-patient fall acute management guideline2022DecemberEuropean Geriatric Medicine13(Supplement 1)S236-S237639930814https://dx.doi.org/10.1007/s41999-022-00711-8	No	Excluded in title and abstract screening
1039	Calnan, S.; Lee, K.; McHugh, S.Assessing the scalability of an integrated falls prevention service for community-dwelling older people: a mixed methods study202245717BMC Geriatrics2211734979957https://dx.doi.org/10.1186/s12877-021-02717-6	No	Excluded in title and abstract screening
1040	Calnan, S.; McHugh, S.A study to assess the scalability of an integrated falls prevention service for community-dwelling older people2021DecImplementation Science16SUPPL 2WOS:000732936900025	No	Excluded in title and abstract screening
1041	Calugi, S.; Taricco, M.; Rucci, P.; Fugazzaro, S.; Stuart, M.; Dallolio, L.; Pillastrini, P.; Fantini, M. P.; E. F. G. investigatorsEffectiveness of adaptive physical activity combined with therapeutic patient education in stroke survivors at twelve months: a non-randomized parallel group study2016FebEuropean journal of physical & rehabilitation medicine.52172-8026220329	No	Excluded in title and abstract screening
1042	Calvani, R.; Picca, A.; Coelho-Junior, H. J.; Tosato, M.; Marzetti, E.; Landi, F.Diet for the prevention and management of sarcopenia20239Metabolism: Clinical & Experimental14615563737352971https://dx.doi.org/10.1016/j.metabol.2023.155637	No	Excluded in title and abstract screening
1043	Calvani, R.; Picca, A.; Coelho-Junior, H. J.; Tosato, M.; Marzetti, E.; Landi, F.Diet for the prevention and management of sarcopenia2023SeptemberMetabolism: Clinical and Experimental146(no pagination)2025365809https://dx.doi.org/10.1016/j.metabol.2023.155637	No	Excluded in title and abstract screening
1044	Camargos, F. F. O.; Dias, R. C.; Dias, J. M. D.; Freire, M. T. F.Cross-cultural adaptation and evaluation of the psychometric properties of the Falls Efficacy Scale - International Among Elderly Brazilians (FES-I-BRAZIL). [Portuguese]2010May/JuneRevista Brasileira de Fisioterapia143237-243359659480http://dx.doi.org/10.1590/S1413-35552010000300010	No	Excluded in title and abstract screening
1045	Camargos, Flávia F. O.; Dias, Rosângela C.; Dias, Joäo M. D.; Freiré, Maria T. F.Adaptação transcultural e avaliação das propriedades psicométricas da Falls Efficacy Scale -- International em idosos brasileiros (FES-I-BRASIL)2010Brazilian Journal of Physical Therapy / Revista Brasileira de Fisioterapia143237-24353707089. Language: Portuguese. Entry Date: 20100917. Revision Date: 20181231. Publica…	No	Excluded in title and abstract screening
1046	Cameron, E. J.; Bowles, S. K.; Marshall, E. G.; Andrew, M. K.Falls and long-term care: a report from the care by design observational cohort study2018524BMC Family Practice1917329793427https://dx.doi.org/10.1186/s12875-018-0741-6	No	Excluded in title and abstract screening
1047	Cameron, I. D.; Dyer, S. M.; Panagoda, C. E.; Murray, G. R.; Hill, K. D.; Cumming, R. G.; Kerse, N.Interventions for preventing falls in older people in care facilities and hospitals2018Cochrane Database of Systematic Reviews20189623871683http://dx.doi.org/10.1002/14651858.CD005465.pub4	No	Excluded in title and abstract screening
1048	Cameron, I. D.; Gillespie, L. D.; Robertson, M. C.; Murray, G. R.; Hill, K. D.; Cumming, R. G.; Kerse, N.Interventions for preventing falls in older people in care facilities and hospitals2012Cochrane Database of Systematic Reviews201212http://dx.doi.org/10.1002/14651858.CD005465.pub3	No	Excluded in title and abstract screening
1049	Cameron, I. D.; Kurrle, S. E.; Quine, S.; Sambrook, P. N.; March, L.; Chan, D. K. Y.; Lockwood, K.; Cook, B.; Schaafsma, F. F.Improving adherence with the use of hip protectors among older people living in nursing care facilities: A cluster randomized trial2011JanuaryJournal of the American Medical Directors Association12150-57360232516http://dx.doi.org/10.1016/j.jamda.2010.02.010	No	Excluded in title and abstract screening
1050	Cameron, I. D.; Kurrle, S.; Quine, S.; Sambrook, P.; March, L.; Chan, D.; Stocks, J.; Lockwood, K.; Cook, B.; Schaafsma, F. G.Increasing adherence with the use of hip protectors for older people living in the community2011FebOsteoporosis International222617-2620571769https://dx.doi.org/10.1007/s00198-010-1334-y	No	Excluded in title and abstract screening
1051	Cameron, K. A.Healthy aging: programs for self-management of chronic disease second of a 2-part series2012MayConsultant Pharmacist275330-522591977https://dx.doi.org/10.4140/TCP.n.2012.330	No	Excluded in title and abstract screening
1052	Cameron, K. A.Healthy aging: Programs that make a difference-Part 1 - First of a two-part series2012AprilConsultant Pharmacist274239-253364763359http://dx.doi.org/10.4140/TCP.n.2012.239	No	Excluded in title and abstract screening
1053	Cameron, Michelle H.; Asano, Miho; Bourdette, Dennis; Finlayson, Marcia L.People With Multiple Sclerosis Use Many Fall Prevention Strategies but Still Fall Frequently2013Archives of Physical Medicine and Rehabilitation9481562-1566104202475. Language: English. Entry Date: 20131022. Revision Date: 20200708. Publication Type: Journal Article10.1016/j.apmr.2013.01.021	No	Excluded in title and abstract screening
1054	Camerota, F.; Celletti, C.; Suppa, A.; Galli, M.; Cimolin, V.; Filippi, G. M.; La Torre, G.; Albertini, G.; Stocchi, F.; De Pandis, M. F.Focal Muscle Vibration Improves Gait in Parkinson's Disease: A Pilot Randomized, Controlled Trial201645962Movement Disorders Clinical Practice36559-566608481608http://dx.doi.org/10.1002/mdc3.12323	No	Excluded in title and abstract screening
1055	Camicioli, R.; Morris, M. E.; Pieruccini-Faria, F.; Montero-Odasso, M.; Son, S.; Buzaglo, D.; Hausdorff, J. M.; Nieuwboer, A.Prevention of Falls in Parkinson's Disease: Guidelines and Gaps2023Movement Disorders Clinical Practice.2025243204https://dx.doi.org/10.1002/mdc3.13860	No	Excluded in title and abstract screening
1056	Camicioli, R.; Morris, M. E.; Pieruccini-Faria, F.; Montero-Odasso, M.; Son, S.; Buzaglo, D.; Hausdorff, J. M.; Nieuwboer, A.Prevention of Falls in Parkinson's Disease: Guidelines and Gaps2023OctoberMovement Disorders Clinical Practice10(10)1459-14692025243204https://dx.doi.org/10.1002/mdc3.13860	No	Excluded in title and abstract screening
1057	Camp, K.; Hartos, J.; Atanda, A.Use of Clinical Practice Guidelines and Quality Metrics to Assess Primary Care Management of Osteoporosis2023Jan-DecGerontology & Geriatric Medicine92333721423120215237786542https://dx.doi.org/10.1177/23337214231202152	No	Excluded in title and abstract screening
1058	Camp, K.; Murphy, S.; Pate, B.Integrating Fall Prevention Strategies into EMS Services to Reduce Falls and Associated Healthcare Costs for Older Adults2024Clinical Interventions In Aging19561-56938533419https://dx.doi.org/10.2147/CIA.S453961	No	Excluded in title and abstract screening
1059	Camp, M.; Chiriboga, L.; Murphy, K.; Voit, J.Fall Risk and Prevention: A Guide for the Geriatric Mental Health Workforce2024AprilAmerican Journal of Geriatric Psychiatry32(4 Supplement)S25-S262030488194https://dx.doi.org/10.1016/j.jagp.2024.01.085	No	Excluded in title and abstract screening
1060	Campani, D.; Caristia, S.; Amariglio, A.; Piscone, S.; Ferrara, L. I.; Bortoluzzi, S.; Faggiano, F.; Dal Molin, A.; Ipest Working GroupEffective, sustainable, and transferable physical exercise interventions for fall prevention among older people2021NovPublic Health Nursing3861140-117634388281https://dx.doi.org/10.1111/phn.12949	No	Excluded in title and abstract screening
1061	Campani, D.; Caristia, S.[The construction of a physical activity intervention manual to prevent falls at home.]20236Recenti Progressi in Medicina1146377-37937229688https://dx.doi.org/10.1701/4042.40234	No	Excluded in title and abstract screening
1062	Campani, D.; Caristia, S.The construction of a physical activity intervention manual to prevent falls at home. [Italian]2023JuneRecenti Progressi in Medicina114(6)377-3792025578758https://dx.doi.org/10.1701/4042.40234	No	Excluded in title and abstract screening
1063	Campani, D.; De Luca, E.; Bassi, E.; Busca, E.; Airoldi, C.; Barisone, M.; Canonico, M.; Contaldi, E.; Capello, D.; De Marchi, F.; Magistrelli, L.; Mazzini, L.; Panella, M.; Scotti, L.; Invernizzi, M.; Dal Molin, A.The prevention of falls in patients with Parkinson's disease with in-home monitoring using a wearable system: a pilot study protocol2022DecemberAging Clinical and Experimental Research…	No	Excluded in title and abstract screening
1064	Campani, Daiana; Caristia, Silvia; Amariglio, Alex; Piscone, Silvia; Ferrara, Lidya Irene; Barisone, Michela; Bortoluzzi, Sara; Faggiano, Fabrizio; Dal Molin, Alberto; Silvia Zanetti, Ermellina; Caldara, Cristina; Bellora, Aldo; Grantini, Loredana; Lombardi, Anna; Carimali, Carmen; Miotto, Miriana; Pregnolato, Alessandro; Obbia, PaolaHome and environmental hazards modification for fall prevention…	No	Excluded in title and abstract screening
1065	Campani, Daiana; Viganò, Alessandra; Levati, Sara; Regazzi, Olindo; Mion, Alessandra; Signorotti, Laura; Pratillo, Sonia; Zennaro, Stefano; Prandi, CesarinaVerso una validazione transfrontaliera di una scheda di rilevazione delle cadute a domicilio2023Italian Journal of Nursing (IJN) / Giornale Italiano di Infermieristica4136-43174086714. Language: Italian. Entry Date: 20231215. Revision Date: 20…	No	Excluded in title and abstract screening
1066	Campanini, I.; Mastrangelo, S.; Bargellini, A.; Bassoli, A.; Bosi, G.; Lombardi, F.; Tolomelli, S.; Lusuardi, M.; Merlo, A.Feasibility and predictive performance of the Hendrich Fall Risk Model II in a rehabilitation department: a prospective study201845962BMC Health Services Research1811829325560https://dx.doi.org/10.1186/s12913-017-2815-x	No	Excluded in title and abstract screening
1067	Campbell, A. J.; Robertson, M. C.Comprehensive approach to fall prevention on a national level: New Zealand2010NovClinics in Geriatric Medicine264719-3120934618https://dx.doi.org/10.1016/j.cger.2010.06.004	No	Excluded in title and abstract screening
1068	Campbell, G. B.; Matthews, J. T.An integrative review of factors associated with falls during post-stroke rehabilitation2010DecJournal of Nursing Scholarship424395-40421091622https://dx.doi.org/10.1111/j.1547-5069.2010.01369.x	No	Excluded in title and abstract screening
1069	Campbell, G.; Subash Nethaji, K.; Fleming, J.; Vindlacheruvu, M.Priorita' audit (Previous risk identification, onward referrals, investigations, treatments or assessments prior to hip fracture2010NovemberOsteoporosis International21S509-S51070304360http://dx.doi.org/10.1007/s00198-010-1388-x	No	Excluded in title and abstract screening
1070	Campbell, M. K.; Skea, Z. C.; Sutherland, A. G.; Cuthbertson, B. H.; Entwistle, V. A.; McDonald, A. M.; Norrie, J. D.; Carlson, R. V.; Bridgman, S.Effectiveness and cost-effectiveness of arthroscopic lavage in the treatment of osteoarthritis of the knee: a mixed methods study of the feasibility of conducting a surgical placebo-controlled trial (the KORAL study)2010Health Technology Assessment1451…	No	Excluded in title and abstract screening
1071	Campos-Mesa, M. D. C.; Rosendo, M.; Morton, K.; DelCastillo-Andres, O.Effects of the Implementation of an Intervention Based on Falls Education Programmes on an Older Adult Population Practising Pilates-A Pilot Study202345931International Journal of Environmental Research & Public Health [Electronic Resource]2021036673985https://dx.doi.org/10.3390/ijerph20021246	No	Excluded in title and abstract screening
1072	Can higher training practice dosage with treadmill slip-perturbation necessarily reduce risk of falls following overground slip?2018Gait and Posture61pp 387‐392CN-0164391810.1016/j.gaitpost.2018.01.037	No	Excluded in title and abstract screening
1073	Can meditation improve attention in older adults? Study protocol for a 4-week proofof-concept intervention2019Pilot and Feasibility Studies51CN-0214731610.1186/s40814-019-0413-x	No	Excluded in title and abstract screening
1074	Can treadmill-slip perturbation training reduce immediate risk of over-ground-slip induced fall among community-dwelling older adults?2019Journal of Biomechanics8458‐66CN-0193263610.1016/j.jbiomech.2018.12.017	No	Excluded in title and abstract screening
1075	Can, B.; Tufan, A.; Karadağ, Ş; DurmuŞ, NŞ; Topçu, M.; Aysevinç, B.; Düzel, SÇ; Dağcıoğlu, S.; AfŞar Fak, N.; Tazegül, G.; et al.,The effectiveness of a fall detection device in older nursing home residents: a pilot study2024Psychogeriatrics244822‐829CN-0274668710.1111/psyg.13126	No	Excluded in title and abstract screening
1076	Candanedo, M. J. B. L.; Gramani-Say, K.; Gerassi, R. C.; Janducci, A. L.; Florido, J. V. B.; Alberto, S. N.; Rossi, P. G.; Ansai, J. H.Effects of case management based on preventing falls in older people: A systematic review202345870Worldviews on Evidence-Based Nursing20(4)401-414640934184https://dx.doi.org/10.1111/wvn.12643	No	Excluded in title and abstract screening
1077	Candanedo, Mjbl; Gramani-Say, K.; Gerassi, R. C.; Janducci, A. L.; Florido, J. V. B.; Alberto, S. N.; Rossi, P. G.; Ansai, J. H.Effects of case management based on preventing falls in older people: A systematic review2023AugWorldviews on Evidence-Based Nursing204401-41436999687https://dx.doi.org/10.1111/wvn.12643	No	Excluded in title and abstract screening
1078	Candiotti, J. L.; Sivakanthan, S.; Kanode, J.; Cooper, R.; Dicianno, B. E.; Triolo, R.; Cooper, R. A.Evaluation of Power Wheelchair Dynamic Suspensions for Tip Prevention in Non-ADA Compliant Surfaces202312Archives of Physical Medicine & Rehabilitation104122043-205037329969https://dx.doi.org/10.1016/j.apmr.2023.05.016	No	Excluded in title and abstract screening
1079	Canever, Jaquelini Betta; Danielewicz, Ana Lúcia; Leopoldino, Amanda Aparecida Oliveira; de Avelar, Núbia Carelli PereiraIs the self-perception of the built neighborhood associated with fear of falling in community-dwelling older adults?2021Archives of Gerontology and Geriatrics95N.PAG-N.PAG151430797. Language: English. Entry Date: 20210723. Revision Date: 20210723. Publication Type: Article10.10…	No	Excluded in title and abstract screening
1080	Cangany, M.; Back, D.; Hamilton-Kelly, T.; Altman, M.; Lacey, S.Bedside nurses leading the way for falls prevention: an evidence-based approach2015AprCritical Care Nurse35282-425834013https://dx.doi.org/10.4037/ccn2015414	No	Excluded in title and abstract screening
1081	Canham-Chervak, M.; Cowan, D. N.; Pollack, K. M.; Jackson, R. R.; Jones, B. H.Identification of Fall Prevention Strategies for the Military: A Review of the Literature2015DecMilitary Medicine180121225-1232WOS:00036581500001510.7205/milmed-d-14-00673	No	Excluded in title and abstract screening
1082	Canning, C. G.; Farag, I.; Sherrington, C.; Lord, S. R.; Close, J. C. T.; Howard, K.; Heritier, S.; Heller, G. Z.; Hayes, A.; Allen, N. E.; et al.,Minimally-supervised exercise is effective and cost-saving in reducing falls in people with mild, but not more severe parkinson's disease2015Physiotherapy (United Kingdom)101eS199‐CN-0112653110.1016/j.physio.2015.03.362	No	Excluded in title and abstract screening
1083	Canning, C. G.; Sherrington, C.; Lord, S. R.; Close, J. C.; Heritier, S.; Heller, G. Z.; Howard, K.; Allen, N. E.; Latt, M. D.; Murray, S. M.; O'Rourke, S. D.; Paul, S. S.; Song, J.; Fung, V. S.Exercise for falls prevention in Parkinson disease: a randomized controlled trial201545677Neurology843304-1225552576https://dx.doi.org/10.1212/WNL.0000000000001155	No	Excluded in title and abstract screening
1084	Cantwell, K.; Burgess, S.; Morgans, A.; Smith, K.; Livingston, M.; Dietze, P.Temporal trends in falls cases seen by EMS in Melbourne: The effect of residence on time of day and day of week patterns2016JanInjury471266-7126626807https://dx.doi.org/10.1016/j.injury.2015.10.073	No	Excluded in title and abstract screening
1085	Canuto, Jaqueline Ferreira; de Lira Silva, Daiana Beatriz; Cartaxo de Arruda Cavalcanti, Aurilene Josefa; Cavalcanti, Cesar Cartaxo; de Souza, Maurício Caxias; de Souza Campos, Paulo Isaac; Gomes, Iago VieiraElaboração de cartilhas para educação em saúde em instituições de longa permanência para idosos2023Enfermagem Brasil225668-679173910631. Language: Portuguese. Entry Date: 20231206. Revision D…	No	Excluded in title and abstract screening
1086	Capato, T.; Nonnekes, J.; Tornai, J.; Kayo, I.; IntHout, J.; Barbosa, E.; De Vries, N.; Piemonte, M.; Bloem, B.A multimodal motor skill balance training with rhythmical cues to improve and maintain balance control in Parkinson's disease2018Movement Disorders33S114‐CN-01654638	No	Excluded in title and abstract screening
1087	Capodaglio, P.; Cimolin, V.; Vismara, L.; Grugni, G.; Parisio, C.; Sibilia, O.; Galli, M.Postural adaptations to long-term training in Prader-Willi patients2011MayJournal of Neuroengineering and Rehabilitation8WOS:00029181860000110.1186/1743-0003-8-26	No	Excluded in title and abstract screening
1088	Capon, A.; Watson, A.; England, H.Therapeutic management of closed central slip injuries: Outcome of a service evaluation201901 MarHand Therapy24145994626129675http://dx.doi.org/10.1177/1758998318822663	No	Excluded in title and abstract screening
1089	Capra, M.; Sapienza, S.; Motto Ros, P.; Serrani, A.; Martina, M.; Puiatti, A.; Bonato, P.; Demarchi, D.Assessing the Feasibility of Augmenting Fall Detection Systems by Relying on UWB-Based Position Tracking and a Home Robot202045918Sensors20181832962142https://dx.doi.org/10.3390/s20185361	No	Excluded in title and abstract screening
1090	Capurso, T.; Bergamini, L.; Torresi, M.Performance analysis of double suction centrifugal pumps with a novel impeller configuration2022MayEnergy Conversion and Management-X14WOS:00080230400000110.1016/j.ecmx.2022.100227	No	Excluded in title and abstract screening
1091	Carande-Kulis, V.; Stevens, J. A.; Florence, C. S.; Beattie, B. L.; Arias, I.A cost-benefit analysis of three older adult fall prevention interventions2015FebJournal of Safety Research5265-7025662884https://dx.doi.org/10.1016/j.jsr.2014.12.007	No	Excluded in title and abstract screening
1092	Carcelén-Fraile, M. D. C.; Aibar-Almazán, A.; Hita-Contreras, F.; Sánchez-Alcalá, M.; Parra-Díaz, A. B.; Infante-Guedes, A.; Castellote-Caballero, Y.Using the Nintendo™ Wii to Improve Physical Function and Reduce the Risk of Falls in Older Adults: a Randomized Controlled Clinical Trial2024Sensors (Basel, Switzerland)2419CN-0276215310.3390/s24196358	No	Excluded in title and abstract screening
1093	Carcelen-Fraile, M. D. C.; Martin-Baute, M. R.; Ledesma-Cerrato, M. I.; Castellote-Caballero, Y.; Gonzalez-Martin, A. M.; Hita-Contreras, F.; Cano-Sanchez, J.; Aibar-Almazan, A.Effects of a Yoga Program Combined with a Mediterranean Diet on Nutritional Status and Functional Capacity in Community-Dwelling Older Adults: A Randomized Controlled Clinical Trial2024May 24Nutrients16112438892534https://…	No	Excluded in title and abstract screening
1094	Carcia, D.; Harris, T.; Collins, S.; Ritter, A. Z.; Graham, D.; Dementovych, N.Traumatic falls in the elderly: A collaborative model between geriatric & trauma services2017MayJournal of the American Geriatrics Society65 (Supplement 1)S153-S154616116297http://dx.doi.org/10.1111/imj.13426	No	Excluded in title and abstract screening
1095	Cardoso, J. D. C.; Azevedo, R. C. D.; Reiners, A. A. O.Health beliefs and adherence of the elderly to fall prevention measures: a quasi-experimental study2022Revista Brasileira De Enfermagem75WOS:00072391960000110.1590/0034-7167-2020-1190	No	Excluded in title and abstract screening
1096	Cardoso, J. D. C.; Azevedo, R. C. S.; Reiners, A. A. O.; Andrade, A. C. S.Health beliefs and adherence of the elderly to fall prevention measures: a quasi-experimental study2021Revista Brasileira de Enfermagem. 75Suppl4Suppl. 4e2020119034852041https://dx.doi.org/10.1590/0034-7167-2020-1190	No	Excluded in title and abstract screening
1097	Cardozo-Stolberg, S.; Szydziak, E.; Angus, L. D. G.; Blake, R.; Marsden, D.; Venkatesh, S.; Mon, N. O.Geospatial Mapping to Target Injury Prevention for Older Adult Ground-Level Falls: A Feasibility Study202345962Journal of trauma nursing : the official journal of the Society of Trauma Nurses30(6)340-345642723649https://dx.doi.org/10.1097/JTN.0000000000000753	No	Excluded in title and abstract screening
1098	Cardozo-Stolberg, S.; Szydziak, E.; Angus, L. D. G.; Blake, R.; Marsden, D.; Venkatesh, S.; Mon, N. O.Geospatial Mapping to Target Injury Prevention for Older Adult Ground-Level Falls: A Feasibility Study2023Nov-Dec 01Journal of Trauma Nursing306340-34537937875https://dx.doi.org/10.1097/JTN.0000000000000753	No	Excluded in title and abstract screening
1099	Carlin, M. N.; Daneshpajouh, A.; Catino, J.; Bukur, M.Money well spent? A cost and utilization analysis of prophylactic inferior vena cava filter placement in high-risk trauma patients201712Journal of Surgical Research220105-11129180170https://dx.doi.org/10.1016/j.jss.2017.07.004	No	Excluded in title and abstract screening
1100	Carling, A.; Forsberg, A.; Gunnarsson, M.; Nilsagard, Y.CoDuSe group exercise programme improves balance and reduces falls in people with multiple sclerosis: a multi-centre, randomized, controlled pilot study2017Multiple sclerosis journal23101394‐1404CN-0160717510.1177/1352458516677591	No	Excluded in title and abstract screening
1101	Carling, Anna; Nilsagård, Ylva; Forsberg, AnetteMaking it work: experience of living with a person who falls due to multiple sclerosis2020Disability and Rehabilitation427940-947142554575. Language: English. Entry Date: 20200407. Revision Date: 20200417. Publication Type: Article10.1080/09638288.2018.1514078	No	Excluded in title and abstract screening
1102	Carlo, M. E.; Hays, C.; Brown, C. J.Tracking mobility in post-acute nursing home residents as part of the advancing excellence in America's nursing homes campaign2014MarchJournal of the American Geriatrics Society62S21871470752http://dx.doi.org/10.1111/jgs.12870	No	Excluded in title and abstract screening
1103	Carlos-vivas, J.; Perez-gomez, J.; Delgado-gil, S.; Campos-lopez, J. C.; Granado-sanchez, M.; Rojo-ramos, J.; Munoz-bermejo, L.; Barrios-fernandez, S.; Mendoza-munoz, M.; Prado-solano, A.; et al.,Cost-effectiveness of â€œtele-square step exerciseâ€� for falls prevention in fibromyalgia patients: a study protocol2020International Journal of Environmental Research and Public Health173CN-0208748710.…	No	Excluded in title and abstract screening
1104	Carlos-vivas, J.; Perez-gomez, J.; Delgado-gil, S.; Campos-lopez, J. C.; Granado-sanchez, M.; Rojo-ramos, J.; Munoz-bermejo, L.; Barrios-fernandez, S.; Mendoza-munoz, M.; Prado-solano, A.; Garcia-gordillo, M. A.; Adsuar, J. C.Cost-effectiveness of "tele-square step exercise" for falls prevention in fibromyalgia patients: A study protocol2020International Journal of Environmental Research and Publ…	No	Excluded in title and abstract screening
1105	Carlson, C.; Merel, S. E.; Yukawa, M.Geriatric syndromes and geriatric assessment for the generalist2015MarMedical Clinics of North America992263-7925700583https://dx.doi.org/10.1016/j.mcna.2014.11.003	No	Excluded in title and abstract screening
1106	Carlson, L. M.; Gonzalez, S.Knowledge of cervical cancer pathology of high school students in San Carlos, Costa Rica2014SepRevista de Biología Tropical623877-886WOS:000343187200004	No	Excluded in title and abstract screening
1107	Carlson, Tom; York, Sally; Primomo, JanetThe utilization of geographic information systems to create a site selection strategy to disseminate an older adult fall prevention program2011JanThe Social Science Journal481159-1742011-05266-011http://dx.doi.org/10.1016/j.soscij.2010.09.002	No	Excluded in title and abstract screening
1108	Carlsson, G.; Nilsson, M. H.; Ekstam, L.; Chiatti, C.; Malmgren Fange, A.Falls and Fear of Falling among Persons Who Receive Housing Adaptations-Results from a Quasi-Experimental Study in Sweden201745929Healthcare542928961158https://dx.doi.org/10.3390/healthcare5040066	No	Excluded in title and abstract screening
1109	Carlucci, C.; Kardachi, J.; Bradley, S. M.; Prager, J.; Wyka, K.; Jayasinghe, N.Evaluation of a Community-Based Program That Integrates Joyful Movement Into Fall Prevention for Older Adults2018Jan-DecGerontology & Geriatric Medicine4233372141877678929796405https://dx.doi.org/10.1177/2333721418776789	No	Excluded in title and abstract screening
1110	Caron, Rosemary M.; Merrick, JoavBuilding community capacity: Case examples from around the world2013Building community capacity: Case examples from around the worldxiv, 2132013-16671-000	No	Excluded in title and abstract screening
1111	Carpenter, C. R.; Cameron, A.; Ganz, D. A.; Liu, S.Older Adult Falls in Emergency Medicine: 2019 Update20195Clinics in Geriatric Medicine352205-21930929883https://dx.doi.org/10.1016/j.cger.2019.01.009	No	Excluded in title and abstract screening
1112	Carpenter, C. R.; Cameron, A.; Ganz, D. A.; Liu, S.Older Adult Falls in Emergency Medicine-A Sentinel Event20188Clinics in Geriatric Medicine343355-36730031421https://dx.doi.org/10.1016/j.cger.2018.04.002	No	Excluded in title and abstract screening
1113	Carpenter, C. R.; Heard, K.; Wilber, S.; Ginde, A. A.; Stiffler, K.; Gerson, L. W.; Wenger, N. S.; Miller, D. K.; Society for Academic Emergency Medicine Geriatric Task, ForceResearch priorities for high-quality geriatric emergency care: medication management, screening, and prevention and functional assessment2011JunAcademic Emergency Medicine186644-5421676064https://dx.doi.org/10.1111/j.1553-27…	No	Excluded in title and abstract screening
1114	Carpenter, C. R.; Lo, A. X.Falling behind? Understanding implementation science in future emergency department management strategies for geriatric fall prevention2015AprAcademic Emergency Medicine224478-8025773739https://dx.doi.org/10.1111/acem.12628	No	Excluded in title and abstract screening
1115	Carpenter, C. R.; Malone, M. L.Avoiding Therapeutic Nihilism from Complex Geriatric Intervention "Negative" Trials: STRIDE Lessons202012Journal of the American Geriatrics Society68122752-275633079398https://dx.doi.org/10.1111/jgs.16887	No	Excluded in title and abstract screening
1116	Carpenter, C. R.Evidence-based emergency medicine/systematic review abstract. Preventing falls in community-dwelling older adults2010MarAnnals of Emergency Medicine553296-819615786https://dx.doi.org/10.1016/j.annemergmed.2009.06.014	No	Excluded in title and abstract screening
1117	Carpenter, Christopher R.; Avidan, Michael S.; Wildes, Tanya; Stark, Susan; Fowler, Susan A.; Lo, Alexander X.; Gerson, LowellPredicting Geriatric Falls Following an Episode of Emergency Department Care: A Systematic Review La Predicción de Caídas Geriátricas tras un Episodio en el Servicio de Urgencias: Una Revisión Sistemática2014Academic Emergency Medicine21101069-108298837962. Language: Engli…	No	Excluded in title and abstract screening
1118	Carpenter, H.; Audsley, S.; Coupland, C.; Gladman, J.; Kendrick, D.; Lafond, N.; Logan, P.; Skelton, D. A.; Timblin, C.; Timmons, S.; Ward, D.; Orton, E.PHysical activity Implementation Study In Community-dwelling AduLts (PHISICAL): study protocol201910Injury Prevention255453-45829305397https://dx.doi.org/10.1136/injuryprev-2017-042627	No	Excluded in title and abstract screening
1119	Carroll, T.; Daly, S.; Briggs, R.An Audit Of Post Fall Medical Reviews In Older Hospital Inpatients2024SeptemberAge and Ageing53(Supplement 4)iv46645594223https://dx.doi.org/10.1093/ageing/afae178.184	No	Excluded in title and abstract screening
1120	Carter, J.Predicting Fall Risk with a Quantitative-Timed-up-and-Go (Qtug) Test2023MarchJournal of Hospital Medicine18(Supplement 1)S243-S244641527870https://dx.doi.org/10.1002/jhm.13090	No	Excluded in title and abstract screening
1121	Cartwright, A.; Bugeja, L.; Ibrahim, J. E.Injury prevention among young people in nursing homes: Recommendations following expert consultation forums2021MarInternational Journal of Older People Nursing162e1235833222408https://dx.doi.org/10.1111/opn.12358	No	Excluded in title and abstract screening
1122	Carty, C. P.; Cronin, N. J.; Lichtwark, G. A.; Mills, P. M.; Barrett, R. S.Mechanisms of adaptation from a multiple to a single step recovery strategy following repeated exposure to forward loss of balance in older adults2012PLoS ONE [Electronic Resource]73e3359122438956https://dx.doi.org/10.1371/journal.pone.0033591	No	Excluded in title and abstract screening
1123	Carvalho, C. J.; Bocchi, S. C.The elderly recognizing themselves as vulnerable to falls in the concreteness of the femoral fracture2017AprRevista Brasileira de Enfermagem702279-28628403310https://dx.doi.org/10.1590/0034-7167-2016-0392	No	Excluded in title and abstract screening
1124	Carvalho, L. P.; Decary, S.; Beaulieu-Boire, I.; Dostie, R.; Lalonde, I.; Texier, E.; Laprise, L.; Pepin, E.; Gilbert, M.; Corriveau, H.; Tousignant, M.Baduanjin Qigong Intervention by Telerehabilitation (TeleParkinson): A Proof-of-Concept Study in Parkinson's Disease2021JulInternational Journal of Environmental Research and Public Health1813WOS:00067103150000110.3390/ijerph18136990	No	Excluded in title and abstract screening
1125	Casey, C. M.; Caulley, J. M.; Fox, A. F.; Hodges, M. O.Improving Primary Care Fall Risk Management: Adoption of Practice Changes after a Geriatric Mini-Fellowship2020NovemberJournal of Clinical Outcomes Management27(6)270-2802011316631https://dx.doi.org/10.12788/jcom.0026	No	Excluded in title and abstract screening
1126	Casey, Colleen M.Lessons Learned From Implementing CDC's STEADI Falls Prevention Algorithm in Primary Care2017Gerontologist574787-796124079073. Language: English. Entry Date: 20170717. Revision Date: 20180801. Publication Type: Article10.1093/geront/gnw074	No	Excluded in title and abstract screening
1127	Cash, A.; Skowronski, S.Defining Evidence for Aging Services in a Dynamic World2024SumGenerations482WOS:001285040700011	No	Excluded in title and abstract screening
1128	Casteel, C.; Blalock, S. J.; Ferreri, S.; Roth, M. T.; Demby, K. B.Implementation of a community pharmacy-based falls prevention program2011OctAmerican Journal of Geriatric Pharmacotherapy95310-9.e221925959https://dx.doi.org/10.1016/j.amjopharm.2011.08.002	No	Excluded in title and abstract screening
1129	Casteel, Carri; Bruening, Rebecca; Carson, McKyla; Berard-Reed, Karen; Ashida, SatoEvaluation of a Falls and Fire Safety Program for Community-Dwelling Older Adults2020Journal of Community Health454717-727144219599. Language: English. Entry Date: 20200627. Revision Date: 20200629. Publication Type: Article10.1007/s10900-019-00786-8	No	Excluded in title and abstract screening
1130	Castellar-Leones, S. M.; Ortiz-Corredor, F.; Manrique-Hernandez, D.; Sanchez-Penarete, D.; Ruiz-Ospina, E.; Soto-Pena, D.; Correa-Arrieta, C.Enzyme replacement therapy and immunotherapy lead to significant functional improvement in two children with Pompe disease: a case report2024DecemberJournal of Medical Case Reports18(1) (no pagination)2030615163https://dx.doi.org/10.1186/s13256-024-04638-5	No	Excluded in title and abstract screening
1131	Castellini, G.; Demarchi, A.; Lanzoni, M.; Castaldi, S.Fall prevention: is the STRATIFY tool the right instrument in Italian Hospital inpatient? A retrospective observational study201745915BMC Health Services Research17165628915808https://dx.doi.org/10.1186/s12913-017-2583-7	No	Excluded in title and abstract screening
1132	Castellon-Lopez, Y.; Carson, S. L.; Ward, K. T.; Ramirez, K. D.; Vo, L. P.; Kuo, T.; Seeman, T.; Vassar, S. D.; Trejo, L.; Eidem, E.; Aranda, M. P.; Brown, A. F.Understanding the implementation and sustainability needs of evidence-based programs for racial and ethnic minoritized older adults in under-resourced communities with limited aging services202445760BMC Health Services Research24(1)466644…	No	Excluded in title and abstract screening
1133	Castillo, E.; Ko, K.; Howard, J.; Vilke, G.; Killeen, J.; Hsia, R.; Brennan, J.30-day return ED visits: Opportunities for preventative fall screening among senior ED patients2017MayJournal of the American Geriatrics Society65 (Supplement 1)S187-S188616116285http://dx.doi.org/10.1111/imj.13426	No	Excluded in title and abstract screening
1134	Castle, S. C.Despite Active Public Health Campaigns, Death from Falls Increased 30% in the Past Decade: Is Ageism Part of the Barrier to Self-Awareness?20195Clinics in Geriatric Medicine352147-15930929879https://dx.doi.org/10.1016/j.cger.2019.01.002	No	Excluded in title and abstract screening
1135	Castro, Patricia; Kaski, Diego; Schieppati, Marco; Furman, Michael; Arshad, Qadeer; Bronstein, AdolfoSubjective stability perception is related to postural anxiety in older subjects2019Gait and Posture68538-544134572792. Language: English. Entry Date: 20190424. Revision Date: 20200311. Publication Type: journal article10.1016/j.gaitpost.2018.12.043	No	Excluded in title and abstract screening
1136	Castro-Lionard, K.; Dargent-Molina, P.; Fermanian, C.; Gonthier, R.; Cassou, B.Use of calcium supplements, vitamin D supplements and specific osteoporosis drugs among French women aged 75-85 years: patterns of use and associated factors2013Drugs and Aging30121029‐1038CN-0097893810.1007/s40266-013-0121-9	No	Excluded in title and abstract screening
1137	Catena, R. D.; DiDomenico, A.; Banks, J. J.; Dennerlein, J. T.Balance control during lateral load transfers over a slippery surface2011NovErgonomics54111060-7122026949https://dx.doi.org/10.1080/00140139.2011.618229	No	Excluded in title and abstract screening
1138	Caton, C.; Wiley, M. K.; Zhao, Y.; Moran, W. P.; Zapka, J.Improving internal medicine residents' falls assessment and evaluation: an interdisciplinary, multistrategy program2011OctJournal of the American Geriatrics Society59101512821883104https://dx.doi.org/10.1111/j.1532-5415.2011.03555.x	No	Excluded in title and abstract screening
1139	Caton, C.; Zapka, J.; Zhao, Y.; Litvin, C.; Moran, W.; Wiley, M.An interdisciplinary approach to teaching falls screening, evaluation and management in an internal medicine residency program2010JuneJournal of General Internal Medicine25S222http://dx.doi.org/10.1007/s11606-010-1338-5	No	Conference abstract
1140	Cattaneo, D.; Gervasoni, E.; Pupillo, E.; Bianchi, E.; Aprile, I.; Imbimbo, I.; Russo, R.; Cruciani, A.; Turolla, A.; Jonsdottir, J.; Agostini, M.; Beghi, E.Educational and Exercise Intervention to Prevent Falls and Improve Participation in Subjects With Neurological Conditions: The NEUROFALL Randomized Controlled Trial201945913Frontiers in Neurology10 (no pagination)629463216http://dx.doi.org/10…	No	Excluded in title and abstract screening
1141	Caughey, G. E.; Hillen, J. B.; Bacon, S.; Bullock, N.; Bullock, V.; Kalisch Ellett, L.Implementation of medication-related indicators of potentially preventable hospitalizations in a national chronic disease management program for older patients with multimorbidity201901 MarInternational Journal for Quality in Health Care312133-139626855755http://dx.doi.org/10.1093/intqhc/mzy133	No	Excluded in title and abstract screening
1142	Cauley, J. A.Vitamin D, falls, & bone health: Just the facts2010November-DecemberMenopause17 (6)1215http://dx.doi.org/10.1097/gme.0b013e3181fbe92c	No	Excluded in title and abstract screening
1143	Caulfield, L.; Arnold, S.; Buckland, C.; De Biase, S.; Hurst, C.; Sayer, A. A.; Witham, M. D.Delivery of Resistance Exercise for Older People Living with Probable Sarcopenia or Frailty - Findings from the Bepop Project2023JulyAge and Ageing52(Supplement 2)ii24642088813https://dx.doi.org/10.1093/ageing/afad104.091	No	Excluded in title and abstract screening
1144	Cave, A.; Kaplan, A.; Salehyar, M.; Parameswaran, S.Family physicians' preparedness to manage tuberculosis2010January-FebruaryCanadian Respiratory Journal1751A70341939	No	Excluded in title and abstract screening
1145	Caviglia, S.; Maiorana, A.; Tonto, F.; Bazzu, P.; Manganozzi, L.; Dionisi-Vici, C.Hyperinsulinism: A quality of life study2015SeptemberJournal of Inherited Metabolic Disease381S18471998848http://dx.doi.org/10.1007/s10545-015-9877-x	No	Excluded in title and abstract screening
1146	CC Lin; S Meardon; K O'BrienThe predictive validity and clinical application of Stopping Elderly Accidents, Deaths & Injuries (STEADI) for fall risk screening2022Advances in geriatric medicine …	No	Excluded in title and abstract screening
1147	CE Collins; K Schultz; P Mathew; A Chandra; ...A personalized approach empowering successful aging: Patient perspective on fall prevention education2021PM&R	No	Excluded in title and abstract screening
1148	CE Collins; K Schultz; P Mathew; A Chandra; ...A personalized approach empowering successful aging: Patient perspective on fall prevention education2022Pm&R	No	Excluded in title and abstract screening
1149	CE CooperFall Prevention Intervention for Community Living Older Adults2021	No	Excluded in title and abstract screening
1150	Cederbom, S.; Arkkukangas, M.Impact of the fall prevention Otago Exercise Programme on pain among community-dwelling older adults: a short- and long-term follow-up study2019Clinical Interventions in Aging14721-72631118594https://dx.doi.org/10.2147/CIA.S200188	No	Excluded in title and abstract screening
1151	Cederbom, S.; Leveille, S. G.; Bergland, A.Effects of a behavioral medicine intervention on pain, health, and behavior among community-dwelling older adults: a randomized controlled trial2019Clinical Interventions in Aging141207-122031308644https://dx.doi.org/10.2147/CIA.S208102	No	Excluded in title and abstract screening
1152	Cederbom, S.; Rydwik, E.; Söderlund, A.; Denison, E.; Frändin, K.; von Heideken Wågert, P.A behavioral medicine intervention for older women living alone with chronic pain - a feasibility study2014Clinical Interventions in Aging91383‐1397CN-0101412110.2147/CIA.S66943	No	Excluded in title and abstract screening
1153	Cederbom, Sara; Bjerk, Maria; Bergland, AstridA qualitative study exploring physical therapists' views on the Otago Exercise Programme for fall prevention: a stepping stone to "age in place" and to give faith in the future202238132-14010.1080/09593985.2020.1731895	No	Excluded in title and abstract screening
1154	Cerderbom, S.; Bjerk, M.; Bergland, A.The tensions between micro-, meso- and macro-levels: physiotherapists' views of their role towards fall prevention in the community - a qualitative study202045694BMC Health Services Research2019732028938https://dx.doi.org/10.1186/s12913-020-4940-1	No	Excluded in title and abstract screening
1155	Cerilo, Perlita C.Effectiveness of fall prevention multimedia program on patient awareness, self-efficacy, and engagement2016Effectiveness of Fall Prevention Multimedia Program on Patient Awareness, Self-Efficacy & Engagement45658123296189. Language: English. Entry Date: 20180423. Revision Date: 20180423. Publication Type: Abstract	No	Excluded in title and abstract screening
1156	Cerniglia-Lowensen, JoanLearning From Mistakes and Near Mistakes: Using Root Cause Analysis as a Risk Management Tool2015Journal of Radiology Nursing34145842103758629. Language: English. Entry Date: 20150223. Revision Date: 20200708. Publication Type: Journal Article10.1016/j.jradnu.2014.11.004	No	Excluded in title and abstract screening
1157	Cerutti de Oliveira, Jéssica; Helena Gonçalves, Glaucia; Melo Campos, Dayane; Lemes Ferreira, Daniela; Clara da Silva, Nathany; Hotta Ansai, JulianaTelefonemas mensais e calendários como registro para a taxa de quedas de idosos da comunidade inseridos em um ensaio clínico randomizado2022Fisioterapia e Pesquisa292145-153159278251. Language: Portuguese. Entry Date: 20221115. Revision Date: 20221115…	No	Excluded in title and abstract screening
1158	Cervenka, M. C.Be a PEACH and Hand Me That Levetiracetam: seizure Prophylaxis for Spontaneous Intracerebral Hemorrhage2023Epilepsy currents234241‐243CN-0256395110.1177/15357597231174112	No	Excluded in title and abstract screening
1159	Cervera, Ana Mateo; Fernández Carrasco, SusanaREVISIÓN DE LA VALIDEZ DE LAS ESCALAS DE VALORACIÓN DEL RIESGO DE CAÍDAS EN PACIENTES HOSPITALIZADOS. [EVIDENCIA COMENTADA]2023ENE Revista de Enfermeria173147-154177691237. Language: Spanish. Entry Date: 20240610. Revision Date: 20240611. Publication Type: Journal Article	No	Excluded in title and abstract screening
1160	Cervo, F. A.; Bruckenthal, P.; Fields, S.; Bright-Long, L. E.; Chen, J. J.; Zhang, G.; Strongwater, I.The role of the CNA Pain Assessment Tool (CPAT) in the pain management of nursing home residents with dementia2012Nov-DecGeriatric nursing336430-822651977https://dx.doi.org/10.1016/j.gerinurse.2012.04.001	No	Excluded in title and abstract screening
1161	Cervo, M. M.; McCaffrey, T.; De Courten, B.; Ng, C. A.; Gandham, A.; Ebeling, P.; Scott, D.Mediterranean diet adherence and its associations with bone quality, chronic inflammation, and physical function in sarcopenic obese older adults2022Osteoporosis International32(SUPPL 1)S342-S343637429384https://dx.doi.org/10.1007/s00198-021-06125-9	No	Excluded in title and abstract screening
1162	Cesarec, G.; Martinec, S.; Basic, I.; Jakopic, D.Effect of exercises on quality of life in women with osteoporosis and osteopenia2014MarCollegium Antropologicum381247-5424851625	No	Excluded in title and abstract screening
1163	Cevik, A. A.; Alao, D. O.; Eid, H. O.; Grivna, M.; Abu-Zidan, F. M.Current changes in the epidemiology of fall-related injuries in Al Ain City, United Arab Emirates2021PLoS ONE [Electronic Resource]169e025739834529683https://dx.doi.org/10.1371/journal.pone.0257398	No	Excluded in title and abstract screening
1164	Cezar, N. O. C.; Ansai, J. H.; Oliveira, M. P. B.; da Silva, D. C. P.; Gomes, W. L.; Barreiros, B. A.; Langelli, T. C. O.; de Andrade, L. P.Feasibility of improving strength and functioning and decreasing the risk of falls in older adults with Alzheimer's dementia: a randomized controlled home-based exercise trial2021Sep-OctArchives of Gerontology and Geriatrics9610447634260986https://dx.doi.org/…	No	Excluded in title and abstract screening
1165	Chadborn, N. H.; Devi, R.; Hinsliff-Smith, K.; Banerjee, J.; Gordon, A. L.Quality improvement in long-term care settings: a scoping review of effective strategies used in care homesEuropean Geriatric MedicineWOS:00056603150000110.1007/s41999-020-00389-w	No	Excluded in title and abstract screening
1166	Chae-Hee, Park; JaeHoon, Seol; Young, Bae; Tomohiro, OkuraUnderstanding Participation In Square Stepping Exercise Program Among Japanese Older Women...2021 ACSM Annual Meeting & World Congresses [Virtual], June 1-5, 20212021Medicine and Science in Sports and Exercise53245-245152582171. Language: English. Entry Date: 20210928. Revision Date: 20220105. Publication Type: Article10.1249/01.mss.000076…	No	Excluded in title and abstract screening
1167	Chagas de Sousa, Tainara; Coelho Ferreira, Luzia Camila; Pessoa Moreira, Rafaella; Frota Cavalcante, Tahissa; Cândido Morais, Huana CarolinaEDUCAÇÃO EM SAÚDE NA PREVENÇÃO DE QUEDAS PARA IDOSOS COM HIPERTENSÃO2022Journal of Nursing UFPE / Revista de Enfermagem UFPE161115-128158948734. Language: Portuguese. Entry Date: 20220913. Revision Date: 20220913. Publication Type: Journal Article10.5205/1981…	No	Excluded in title and abstract screening
1168	Chaikin, Dale; Pekmezaris, Renee; Walia, Rajni; Kyriacou, Corinne; Vladeck, Fredda; Kolidas, GayleImplementing and disseminating a fall prevention program in at-risk older adults living in a naturally occurring retirement community-supportive services program2014Public health yearbook 2013307-3142014-29083-025	No	Excluded in title and abstract screening
1169	Chaikin, Dale; Pekmezaris, Renee; Walia, Rajni; Kyriacou, Corinne; Vladeck, Fredda; Kolidas, GayleImplementing and disseminating a fall prevention program in at-risk older adults living in a naturally occurring retirement community-supportive services program2013Building community capacity: Case examples from around the world41-482013-16671-004	No	Excluded in title and abstract screening
1170	Chaiut, W.; Kaewkaen, K.; Apidechkul, T.Falls and its factors association among the hill tribe elderly population2019OctoberAging Medicine and Healthcare10 (Supplement 1)22632977069	No	Excluded in title and abstract screening
1171	Challen, Kirsty; Westafer, Lauren; Milne, William KenHot off the press: Stop fallin'—Geriatric fall prevention in the emergency department2022Academic Emergency Medicine294507-508156523295. Language: English. Entry Date: 20220504. Revision Date: 20230403. Publication Type: Journal Article. Journal Subset: Biomedical10.1111/acem.14466	No	Excluded in title and abstract screening
1172	Chamitava, L.; Di Gennaro, G.; Cazzoletti, L.; Mosci, D.; Zanolin, M. E.Cost-effectiveness evaluation of a care bundle intervention for preventing falls among italian aged inpatients in a stepped-wedge cluster randomized controlled trial2017OctoberNovemberValue in Health20 (9)A534619026300http://dx.doi.org/10.1016/j.jval.2017.08.767	No	Excluded in title and abstract screening
1173	Chan, A. C. M.; Jehu, D. A.; Pang, M. Y. C.Falls After Total Knee Arthroplasty: Frequency, Circumstances, and Associated Factors-A Prospective Cohort Study201845666Physical Therapy989767-77829931164https://dx.doi.org/10.1093/ptj/pzy071	No	Excluded in title and abstract screening
1174	Chan, D. C.; Chang, C. B.; Han, D. S.; Hong, C. H.; Hwang, J. S.; Tsai, K. S.; Yang, R. S.Effects of exercise improves muscle strength and fat mass in patients with high fracture risk: A randomized control trial2018JulJournal of the Formosan Medical Association1177572-58229107439https://dx.doi.org/10.1016/j.jfma.2017.05.004	No	Excluded in title and abstract screening
1175	Chan, D. K.; Sherrington, C.; Naganathan, V.; Xu, Y. H.; Chen, J.; Ko, A.; Kneebone, I.; Cumming, R.Key issues to consider and innovative ideas on fall prevention in the geriatric department of a teaching hospital2018JunAustralasian Journal on Ageing372140-14329679434https://dx.doi.org/10.1111/ajag.12528	No	Excluded in title and abstract screening
1176	Chan, Daniel Kam Yin; Chan, Luke Kar ManFalls in nursing homes: challenges from a nursing perspective2019British Journal of Community Nursing24145906133752634. Language: English. Entry Date: 20181231. Revision Date: 20190308. Publication Type: Article. Journal Subset: Core Nursing10.12968/bjcn.2019.24.1.6	No	Excluded in title and abstract screening
1177	Chan, Ee-Yuee; Samsudin, Siti Aishah; Lim, Yi JiaOlder patients' perception of engagement in functional self-care during hospitalization: A qualitative study2020Geriatric nursing413297-304143824268. Language: English. Entry Date: 20200626. Revision Date: 20200626. Publication Type: Article10.1016/j.gerinurse.2019.11.009	No	Excluded in title and abstract screening
1178	Chan, H.; Yang, M. J.; Wang, H. Y.; Zheng, H. R.; McClean, S.; Sterritt, R.; Mayagoitia, R. E.Assessing Gait Patterns of Healthy Adults Climbing Stairs Employing Machine Learning Techniques2013MarInternational Journal of Intelligent Systems283257-270WOS:00031399260000510.1002/int.21568	No	Excluded in title and abstract screening
1179	Chan, K. C.What are the barriers to implementing fall prevention measures among the community-dwelling older people?2014JunAustralasian Journal on Ageing3342-42WOS:000337969400075	No	Excluded in title and abstract screening
1180	Chan, K. O. W.; Yuen, P. P.; Fong, B. F.; Law, V. T. S.; Ng, F. S. F.; Fung, W. C. P.; Ng, T. K. C.; Cheung, I. S.Effectiveness of telehealth in preventive care: a study protocol for a randomised controlled trial of tele-exercise programme involving older people with possible sarcopenia or at risk of fall2023DecBMC Geriatrics231WOS:00112653290000210.1186/s12877-023-04535-4	No	Excluded in title and abstract screening
1181	Chan, K. O. W.; Yuen, P. P.; Fong, B. Y. F.; Law, V. T. S.; Ng, F. S. F.; Fung, W. C. P.; Ng, T. K. C.; Cheung, I. S.Effectiveness of telehealth in preventive care: a study protocol for a randomised controlled trial of tele-exercise programme involving older people with possible sarcopenia or at risk of fall202313 DecBMC Geriatrics23(1)845643018202https://dx.doi.org/10.1186/s12877-023-04535-4	No	Excluded in title and abstract screening
1182	Chan, Lloyd L. Y.; Arbona, Carmen Herrera; Brodie, Matthew A.; Lord, Stephen R.Prediction of injurious falls in older adults using digital gait biomarkers extracted from large-scale wrist sensor data2023Age & Ageing52945870172443448. Language: English. Entry Date: 20231009. Revision Date: 20231012. Publication Type: Journal Article10.1093/ageing/afad179	No	Excluded in title and abstract screening
1183	Chan, S. Q.; Wadsley, M.; Ferriere, S.Quality assurance of falls reduction in an orthopaedic ward using a novel bedside trolley table set-up strategy2017DecAustralasian Journal on Ageing364318-32328631285https://dx.doi.org/10.1111/ajag.12428	No	Excluded in title and abstract screening
1184	Chan, W. L. S.; Chan, C. W. L.; Chan, H. H. W.; Chan, K. C. K.; Chan, J. S. K.; Chan, O. L. W.A randomised controlled pilot study of a Nintendo Ring Fit Adventure™ balance and strengthening exercise program in community-dwelling older adults with a history of falls2024Australasian Journal on Ageing433533‐544CN-0267790210.1111/ajag.13297	No	Excluded in title and abstract screening
1185	Chandran, M.; Cheen, M.; Ying, H.; Lau, T. C.; Tan, M.Dropping the Ball and Falling Off the Care Wagon. Factors Correlating With Nonadherence to Secondary Fracture Prevention Programs2016Jan-MarJournal of Clinical Densitometry191117-2426209018https://dx.doi.org/10.1016/j.jocd.2015.06.009	No	Excluded in title and abstract screening
1186	Chandran, M.; Tan, M. Z. W.; Cheen, M.; Tan, S. B.; Leong, M.; Lau, T. C.Secondary prevention of osteoporotic fractures - An "oPTIMAL" model of care from Singapore2013NovemberOsteoporosis International24112809-281752552973http://dx.doi.org/10.1007/s00198-013-2368-8	No	Excluded in title and abstract screening
1187	Chandrasekaran, S.; Hibino, H.; Gorniak, S. L.; Layne, C. S.; Johnston, C. A.Fear of Falling: Significant Barrier in Fall Prevention Approaches2021Nov-DecAmerican Journal of Lifestyle Medicine156598-60134916878https://dx.doi.org/10.1177/15598276211035360	No	Excluded in title and abstract screening
1188	Chang, C. B.; Yang, R. S.; Chang, L. Y.; Peng, J. K.; Tsai, K. S.; Huang, W. J.; Yang, T. H.; Chan, D. C.One-year outcomes of an osteoporosis liaison services program initiated within a healthcare system2021NovOsteoporosis International32112163-217233954815https://dx.doi.org/10.1007/s00198-021-05859-w	No	Excluded in title and abstract screening
1189	Chang, C.; Callahan, E. H.; Hung, W. W.; Thomas, D. C.; Leipzig, R. M.; DeCherrie, L. V.A model for integrating the assessment and management of geriatric syndromes into internal medicine continuity practice: 5-year report2017Jul-SepGerontology and Geriatrics Education383271-28226156253https://dx.doi.org/10.1080/02701960.2015.1031897	No	Excluded in title and abstract screening
1190	Chang, H. W.; Wu, G. H.Feasibility and effect of cognitive-based board game and multi-component exercise interventions on older adults with dementia2024Jun 28Medicine10326e3864038941425https://dx.doi.org/10.1097/MD.0000000000038640	No	Excluded in title and abstract screening
[truncated: 7,175 more rows]
